# Supplementary material for: Genome-wide promoter methylation profile of human testis and epididymis: identified from cell-free seminal DNA
Source: BMC Genomics. 2013 Apr 28;14:288. doi: 10.1186/1471-2164-14-288 (PMC3653781; doi:10.1186/1471-2164-14-288)
Supplement: Additional file 1 — The lists of testis and epididymis-specific hypo- and hypermethylated genes. [file 1471-2164-14-288-S1.xlsx]

## Sheet: 367 hypomethylated genes
					367 testis and epididymis-specific hypomethylated genes
SampleName	GeneName	Methylation Peak(PV)	Methylation peak (Nor)	PositiveSampleCount	PeakScore	GeneName	Chromosome	Strand	TransStart	TransEnd	Accession	LocusLinkID	ProteinID	ProteinName	mRNADescription	OMIMID
Con_	AANAT	1		1	3.55	AANAT	chr17	+	71975245	71977794	NM_001088	15	NP_001079	arylalkylamine N-acetyltransferase	Arylalkylamine N-acetyltransferase belongs to the superfamily of acetyltransferases. It is the penultimate enzyme in melatonin synthesis and controls the night/day rhythm in melatonin production in the vertebrate pineal gland. Melatonin is essential for s	600950
Con_	ABCD1	1		1	3.08	ABCD1	chrX	+	152643516	152663410	NM_000033	215	NP_000024	ATP-binding cassette, sub-family D (ALD), member	The protein encoded by this gene is a member of the superfamily of ATP-binding cassette (ABC) transporters. ABC proteins transport various molecules across extra- and intra-cellular membranes. ABC genes are divided into seven distinct subfamilies (ABC1, M	300371
Con_	ACCN3	1		1	3.23	ACCN3	chr7	+	150376537	150380776	NM_020322	9311	NP_064718	amiloride-sensitive cation channel 3 isoform c	This gene encodes a member of the degenerin/epithelial sodium channel (DEG/ENaC) superfamily. The members of this family are amiloride-sensitive sodium channels that contain intracellular N and C termini, two hydrophobic transmembrane regions, and a large	611741
Con_	ACE	1		1	3.06	ACE	chr17	+	58908165	58928711	NM_000789	1636	NP_000780	angiotensin I converting enzyme 1 isoform 1	This gene encodes an enzyme involved in catalyzing the conversion of angiotensin I into a physiologically active peptide angiotensin II. Angiotensin II is a potent vasopressor and aldosterone-stimulating peptide that controls blood pressure and fluid-elec	106180
Con_	ACRC	1		1	4.61	ACRC	chrX	+	70714598	70750158	NM_052957	93953	NP_443189	ACRC protein		300369
Con_	ADAMTS13	1		1	3.4	ADAMTS13	chr9	+	135276940	135314329	NM_139027	11093	NP_620596	ADAM metallopeptidase with thrombospondin type 1	This gene encodes a member of the ADAMTS (a disintegrin and metalloproteinase with thrombospondin motif) protein family. Members of the family share several distinct protein modules, including a propeptide region, a metalloproteinase domain, a disintegrin	604134
Con_	ADAMTS4	1		1	3.61	ADAMTS4	chr1	-	159435469	159426161	NM_005099	9507	NP_005090	ADAM metallopeptidase with thrombospondin type 1	This gene encodes a member of the ADAMTS (a disintegrin and metalloproteinase with thrombospondin motifs) protein family. Members of the family share several distinct protein modules, including a propeptide region, a metalloproteinase domain, a disintegri	603876
Con_	ADSSL1	1		1	3.04	ADSSL1	chr14	+	104261578	104284692	NM_152328	122622	NP_689541	adenylosuccinate synthase like 1 isoform 2	ADSSL1 is a muscle isozyme of adenylosuccinate synthase (EC 6.3.4.4), which catalyzes the initial reaction in the conversion of inosine monophosphate (IMP) to adenosine monophosphate (AMP) (Sun et al., 2005 [PubMed 15786719]).[supplied by OMIM].	612498
Con_	AGAP4	1		1	4.1	AGAP4	chr10	-	45662927	45641055	NM_133446	119016	NP_597703	ArfGAP with GTPase domain, ankyrin repeat and PH
Con_	AKT1	1		1	3.3	AKT1	chr14	-	104330983	104306731	NM_005163	207	NP_005154	AKT1 kinase	The serine-threonine protein kinase encoded by the AKT1 gene is catalytically inactive in serum-starved primary and immortalized fibroblasts. AKT1 and the related AKT2 are activated by platelet-derived growth factor. The activation is rapid and specific,	164730
Con_	ALDH3A1	1		1	3.46	ALDH3A1	chr17	-	19592338	19581891	NM_000691	218	NP_000682	aldehyde dehydrogenase 3A1	Aldehyde dehydrogenases oxidize various aldehydes to the corresponding acids. They are involved in the detoxification of alcohol-derived acetaldehyde and in the metabolism of corticosteroids, biogenic amines, neurotransmitters, and lipid peroxidation. The	100660
Con_	ALG1	1		1	3.5	ALG1	chr16	+	5061810	5077379	NM_019109	56052	NP_061982	beta-1,4-mannosyltransferase	The enzyme encoded by this gene catalyzes the first mannosylation step in the biosynthesis of lipid-linked oligosaccharides. This gene is mutated in congenital disorder of glycosylation type Ik. [provided by RefSeq].	605907
Con_	ALG12	1		1	3.06	ALG12	chr22	-	48698110	48682856	NM_024105	79087	NP_077010	alpha-1,6-mannosyltransferase ALG12	This gene encodes a member of the glycosyltransferase 22 family. The encoded protein catalyzes the addition of the eighth mannose residue in an alpha-1,6 linkage onto the dolichol-PP-oligosaccharide precursor (dolichol-PP-Man(7)GlcNAc(2)) required for pro	607144
Con_	AMAC1	1		1	4.14	AMAC1	chr17	-	30545490	30543651	NM_152462	146861	NP_689675	acyl-malonyl condensing enzyme 1
Con_	AMAC1L2	1		1	3.69	AMAC1L2	chr8	+	11225904	11227105	NM_054028	83650	NP_473369	acyl-malonyl condensing enzyme	This gene seems to be intronless. It has high sequence similarity to the gene encoding acyl-malonyl condensing enzyme on chromosome 17. [provided by RefSeq].
Con_	ANKRD30A	1		1	3.09	ANKRD30A	chr10	+	37454790	37561501	NM_052997	91074	NP_443723	ankyrin repeat domain 30A		610856
Con_	ANXA11	1		1	3.09	ANXA11	chr10	-	81955308	81904859	NM_145869	311	NP_665876	annexin A11	This gene encodes a member of the annexin family, a group of calcium-dependent phospholipid-binding proteins. Annexins have unique N-terminal domains and conserved C-terminal domains, which contain the calcium-dependent phospholipid-binding sites. The enc	602572
Con_	APBA2	1		1	3.64	APBA2	chr15	+	27001131	27197808	NM_005503	321	NP_005494	amyloid beta A4 precursor protein-binding,	The protein encoded by this gene is a member of the X11 protein family. It is a neuronal adapter protein that interacts with the Alzheimer's disease amyloid precursor protein (APP). It stabilizes APP and inhibits production of proteolytic APP fragments in	602712
Con_	AQP12A	1		1	3.76	AQP12A	chr2	+	241279934	241286573	NM_198998	375318	NP_945349	aquaporin 12A		609789
Con_	ARC	1		1	3.48	ARC	chr8	-	143692835	143689411	NM_015193	23237	NP_056008	activity-regulated cytoskeleton-associated		612461
Con_	ASB10	1		1	3.21	ASB10	chr7	-	150515852	150503717	NM_080871	136371	NP_543147	ankyrin repeat and SOCS box-containing 10	The protein encoded by this gene is a member of the ankyrin repeat and SOCS box-containing (ASB) family of proteins. The SOCS box serves to couple suppressor of cytokine signaling (SOCS) proteins and their binding partners with the elongin B and C complex
Con_	ASPDH	2		1	3.45	ASPDH	chr19	-	55709759	55706668	NM_001024656	554235	NP_001019827	aspartate dehydrogenase isoform 2
Con_	ATP1A3	1		1	3.75	ATP1A3	chr19	-	47190222	47162573	NM_152296	478	NP_689509	Na+/K+ -ATPase alpha 3 subunit	The protein encoded by this gene belongs to the family of P-type cation transport ATPases, and to the subfamily of Na+/K+ -ATPases. Na+/K+ -ATPase is an integral membrane protein responsible for establishing and maintaining the electrochemical gradients o	182350
Con_	ATP6V0C	1		1	3.35	ATP6V0C	chr16	+	2503953	2510220	NM_001694	527	NP_001685	ATPase, H+ transporting, lysosomal, V0 subunit	This gene encodes a component of vacuolar ATPase (V-ATPase), a multisubunit enzyme that mediates acidification of eukaryotic intracellular organelles. V-ATPase dependent organelle acidification is necessary for such intracellular processes as protein sort	108745
Con_	ATP6V1B1	1		1	3.02	ATP6V1B1	chr2	+	71016505	71046069	NM_001692	525	NP_001683	ATPase, H+ transporting, lysosomal 56/58kDa, V1	This gene encodes a component of vacuolar ATPase (V-ATPase), a multisubunit enzyme that mediates acidification of eukaryotic intracellular organelles. V-ATPase dependent organelle acidification is necessary for such intracellular processes as protein sort	192132
Con_	AVPR2	1		1	3.02	AVPR2	chrX	+	152821178	152825813	NR_027419	554			This gene encodes the vasopressin receptor, type 2, also known as the V2 receptor, which belongs to the seven-transmembrane-domain G protein-coupled receptor (GPCR) superfamily, and couples to Gs thus stimulating adenylate cyclase. The subfamily that incl	300538
Con_	B3GNTL1	1		1	3.21	B3GNTL1	chr17	-	78602975	78494955	NM_001009905	146712	NP_001009905	UDP-GlcNAc:betaGal
Con_	BAI1	1		1	3.28	BAI1	chr8	+	143542378	143623370	NM_001702	575	NP_001693	brain-specific angiogenesis inhibitor 1	Angiogenesis is controlled by a local balance between stimulators and inhibitors of new vessel growth and is suppressed under normal physiologic conditions. Angiogenesis has been shown to be essential for growth and metastasis of solid tumors. In order to	602682
Con_	BCAP31	1		1	3.08	BCAP31	chrX	-	152643395	152619140	NR_024450	10134			This gene encodes a member of the B-cell receptor associated protein 31 superfamily. The encoded protein is a multi-pass transmembrane protein of the endoplasmic reticulum that is involved in the anterograde transport of membrane proteins from the endopla	300398
Con_	BEST2	1		1	3.95	BEST2	chr19	+	12724406	12730271	NM_017682	54831	NP_060152	vitelliform macular dystrophy 2-like 1	This gene is a member of the bestrophin gene family of anion channels. Bestrophin genes share a similar gene structure with highly conserved exon-intron boundaries, but with distinct 3' ends. Bestrophins are transmembrane proteins that contain a homologou	607335
Con_	BIRC7	2		1	3.31	BIRC7	chr20	+	61337720	61342299	NM_139317	79444	NP_647478	livin inhibitor of apoptosis isoform alpha	The protein encoded by this gene is a member of the family of inhibitor of apoptosis proteins (IAP) and contains a single copy of a baculovirus IAP repeat (BIR) as well as a RING-type zinc finger domain. The BIR domain is essential for inhibitory activity	605737
Con_	C10orf2	1		1	5.17	C10orf2	chr10	+	102737301	102744148	NM_021830	56652	NP_068602	twinkle	Twinkle is a mitochondrial protein with structural similarity to the phage T7 primase/helicase (GP4) and other hexameric ring helicases. The twinkle protein colocalizes with mtDNA in mitochondrial nucleoids, and its name derives from the unusual localizat	606075
Con_	C11orf35	1		1	3.26	C11orf35	chr11	-	550779	544856	NM_173573	256329	NP_775844	hypothetical protein LOC256329
Con_	C12orf57	1		1	4.27	C12orf57	chr12	+	6923463	6925426	NM_138425	113246	NP_612434	C10 protein
Con_	C13orf27	1		1	3.01	C13orf27	chr13	-	102224150	102216465	NM_138779	93081	NP_620134	hypothetical protein LOC93081
Con_	C14orf180	1		1	3.14	C14orf180	chr14	+	104117100	104127228	NM_001008404	400258	NP_001008404	hypothetical protein LOC400258
Con_	C15orf58	1		1	3.01	C15orf58	chr15	+	88578490	88586316	NM_001013657	390637	NP_001013679	hypothetical protein LOC390637
Con_	C16orf38	1		1	3.17	C16orf38	chr16	-	1478469	1475940	NM_001013658	390667	NP_001013680	hypothetical protein LOC390667
Con_	C16orf79	2		1	3.2	C16orf79	chr16	-	2201012	2199254	NM_182563	283870	NP_872369	hypothetical protein LOC283870
Con_	C16orf86	1		1	3.45	C16orf86	chr16	+	66258217	66260162	NM_001012984	388284	NP_001013002	hypothetical protein LOC388284
Con_	C17orf55	1		1	3.05	C17orf55	chr17	-	76897643	76891218	NM_178519	284185	NP_848614	hypothetical protein LOC284185
Con_	C19orf21	2		1	3.22	C19orf21	chr19	+	702145	715318	NM_173481	126353	NP_775752	hypothetical protein LOC126353
Con_	C19orf34	1		1	3.73	C19orf34	chr19	-	1905548	1903525	NM_152771	255193	NP_689984	chromosome 19 open reading frame 34
Con_	C19orf46	1		1	3.86	C19orf46	chr19	-	41191512	41185841	NM_001039876	163183	NP_001034965	hypothetical protein LOC163183
Con_	C1orf146	1		1	3.59	C1orf146	chr1	+	92456160	92483955	NM_001012425	388649	NP_001012425	hypothetical protein LOC388649
Con_	C1orf222	1		1	3.44	C1orf222	chr1	-	1849228	1843255	NM_001003808	339457	NP_001003808	hypothetical protein LOC339457
Con_	C1QTNF8	1		1	3.28	C1QTNF8	chr16	-	1086245	1078226	NM_207419	390664	NP_997302	C1q and tumor necrosis factor related protein 8
Con_	C20orf132	1		1	3.07	C20orf132	chr20	-	35241388	35163042	NM_152503	140699	NP_689716	hypothetical protein LOC140699 isoform 1
Con_	C21orf81	1		1	5.29	C21orf81	chr21	-	14274636	14237966	NR_027270	391267
Con_	C3orf45	1		1	3.11	C3orf45	chr3	+	50291521	50300549	NM_153215	132228	NP_694947	hypothetical protein LOC132228
Con_	C6orf227	1		1	3.84	C6orf227	chr6	-	33669093	33661860	NM_207497	401253	NP_997380	hypothetical protein LOC401253
Con_	C9orf106	1		1	3.45	C9orf106	chr9	+	131123115	131124703	NM_001012715	414318	NP_001012733	hypothetical protein LOC414318
Con_	C9orf116	1		1	4.65	C9orf116	chr9	-	137531582	137526846	NM_001048265	138162	NP_001041730	hypothetical protein LOC138162 isoform 1
Con_	C9orf167	1		1	3.95	C9orf167	chr9	+	139292100	139296914	NM_017723	54863	NP_060193	hypothetical protein LOC54863
Con_	CACNA1I	1		1	3.16	CACNA1I	chr22	+	38296703	38415687	NM_021096	8911	NP_066919	calcium channel, voltage-dependent, T type,	Voltage-dependent calcium channels control the rapid entry of Ca(2+) into a variety of cell types and are therefore involved in both electrical and cellular signaling. T-type channels, such as CACNA1I, are activated by small membrane depolarizations and c	608230
Con_	CALCB	1		1	3.48	CALCB	chr11	+	15051721	15056753	NM_000728	797	NP_000719	calcitonin-related polypeptide, beta		114160
Con_	CALHM1	1		1	3.02	CALHM1	chr10	-	105208638	105203133	NM_001001412	255022	NP_001001412	calcium homeostasis modulator 1	CALHM1 is a cerebral Ca(2+) channel that controls processing of amyloid-beta (A-beta) precursor protein (APP; MIM 104760) (Dreses-Werringloer et al., 2008 [PubMed 18585350]).[supplied by OMIM]. Sequence Note: The RefSeq transcript and protein were derive	612234
Con_	CALML3	1		1	3.33	CALML3	chr10	+	5556923	5558225	NM_005185	810	NP_005176	calmodulin-like 3		114184
Con_	CAMKK1	1		1	4.27	CAMKK1	chr17	-	3740786	3710365	NM_172206	84254	NP_757343	calcium/calmodulin-dependent protein kinase 1	The product of this gene belongs to the Serine/Threonine protein kinase family, and to the Ca(2+)/calmodulin-dependent protein kinase subfamily. This protein plays a role in the calcium/calmodulin-dependent (CaM) kinase cascade. Three transcript variants	611411
Con_	CCDC116	1		1	3.1	CCDC116	chr22	+	20317085	20321616	NM_152612	164592	NP_689825	coiled-coil domain containing 116
Con_	CD151	1		1	3.05	CD151	chr11	+	822951	828835	NM_139029	977	NP_620598	CD151 antigen	The protein encoded by this gene is a member of the transmembrane 4 superfamily, also known as the tetraspanin family. Most of these members are cell-surface proteins that are characterized by the presence of four hydrophobic domains. The proteins mediate	602243
Con_	CDSN	1		1	3.11	CDSN	chr6	-	31196202	31190848	NM_001264	1041	NP_001255	corneodesmosin precursor	This gene encodes a protein found in corneodesmosomes, which localize to human epidermis and other cornified squamous epithelia. During maturation of the cornified layers, the protein undergoes a series of cleavages, which are thought to be required for d	602593
Con_	CEND1	1		1	4.01	CEND1	chr11	-	780126	777109	NM_016564	51286	NP_057648	cell cycle exit and neuronal differentiation 1	The protein encoded by this gene is a neuron-specific protein. The similar protein in pig enhances neuroblastoma cell differentiation in vitro and may be involved in neuronal differentiation in vivo. Multiple pseudogenes have been reported for this gene.	608213
Con_	CHRM1	1		1	3.23	CHRM1	chr11	-	62445588	62432726	NM_000738	1128	NP_000729	cholinergic receptor, muscarinic 1	The muscarinic cholinergic receptors belong to a larger family of G protein-coupled receptors. The functional diversity of these receptors is defined by the binding of acetylcholine and includes cellular responses such as adenylate cyclase inhibition, pho	118510
Con_	CHTF18	1		1	3.51	CHTF18	chr16	+	778622	788075	NM_022092	63922	NP_071375	CTF18, chromosome transmission fidelity factor
Con_	CIB1	1		1	3.01	CIB1	chr15	-	88578283	88574480	NM_006384	10519	NP_006375	calcium and integrin binding 1	The protein encoded by this gene is a member of the calcium-binding protein family. The specific function of this protein has not yet been determined; however this protein is known to interact with DNA-dependent protein kinase and may play a role in kina	602293
Con_	CLDN9	1		1	3.06	CLDN9	chr16	+	3002457	3004507	NM_020982	9080	NP_066192	claudin 9
Con_	CMIP	1		1	3.25	CMIP	chr16	+	80036275	80302868	NM_198390	80790	NP_938204	c-Maf-inducing protein isoform C-mip		610112
Con_	CNFN	2		1	3.53	CNFN	chr19	-	47586284	47583010	NM_032488	84518	NP_115877	cornifelin		611764
Con_	CNIH2	1		1	3.32	CNIH2	chr11	+	65802271	65808259	NM_182553	254263	NP_872359	cornichon homolog 2		611288
Con_	CNKSR2	1		1	3.46	CNKSR2	chrX	+	21302900	21580700	NM_014927	22866	NP_055742	connector enhancer of kinase suppressor of Ras		300724
Con_	COL18A1	1		1	3.53	COL18A1	chr21	+	45649524	45758062	NM_130445	80781	NP_569712	alpha 1 type XVIII collagen isoform 2 precursor	This gene encodes the alpha chain of type XVIII collagen. This collagen is one of the multiplexins, extracellular matrix proteins that contain multiple triple-helix domains (collagenous domains) interrupted by non-collagenous domains. The proteolytically	120328
Con_	COL7A1	1		1	3.01	COL7A1	chr3	-	48607597	48576509	NM_000094	1294	NP_000085	alpha 1 type VII collagen precursor	This gene encodes the alpha chain of type VII collagen. The type VII collagen fibril, composed of three identical alpha collagen chains, is restricted to the basement zone beneath stratified squamous epithelia. It functions as an anchoring fibril between	120120
Con_	CPA1	1		1	3.06	CPA1	chr7	+	129807525	129815184	NM_001868	1357	NP_001859	carboxypeptidase A1 precursor	Three different forms of human pancreatic procarboxypeptidase A have been isolated. This gene encodes a monomeric pancreatic exopeptidase involved in zymogen inhibition. [provided by RefSeq].	114850
Con_	CRB2	1		1	4.79	CRB2	chr9	+	125158268	125180853	NM_173689	286204	NP_775960	crumbs homolog 2		609720
Con_	CRIP1	1		1	3.25	CRIP1	chr14	+	105024301	105026169	NM_001311	1396	NP_001302	cysteine-rich protein 1 (intestinal)	Cysteine-rich intestinal protein (CRIP) belongs to the LIM/double zinc finger protein family, members of which include cysteine- and glycine-rich protein-1 (CSRP1; MIM 123876), rhombotin-1 (RBTN1; MIM 186921), rhombotin-2 (RBTN2; MIM 180385), and rhomboti	123875
Con_	CRYAB	1		1	3.07	CRYAB	chr11	-	111287683	111284559	NM_001885	1410	NP_001876	crystallin, alpha B	Crystallins are separated into two classes: taxon-specific, or enzyme, and ubiquitous. The latter class constitutes the major proteins of vertebrate eye lens and maintains the transparency and refractive index of the lens. Since lens central fiber cells l	123590
Con_	CRYBB3	1		1	3.19	CRYBB3	chr22	+	23925824	23933324	NM_004076	1417	NP_004067	crystallin, beta B3	Crystallins are separated into two classes: taxon-specific, or enzyme, and ubiquitous. The latter class constitutes the major proteins of vertebrate eye lens and maintains the transparency and refractive index of the lens. Since lens central fiber cells l	123630
Con_	CRYGB	1		1	3.6	CRYGB	chr2	-	208719122	208715541	NM_005210	1419	NP_005201	crystallin, gamma B	Crystallins are separated into two classes: taxon-specific, or enzyme, and ubiquitous. The latter class constitutes the major proteins of vertebrate eye lens and maintains the transparency and refractive index of the lens. Since lens central fiber cells l	123670
Con_	CTAG1A	1		1	3.61	CTAG1A	chrX	-	153500716	153499058	NM_139250	246100	NP_640343	cancer/testis antigen 1A	CTAG1A is an identical copy of the CTAG1B gene (MIM 300156) (Aradhya et al., 2001 [PubMed 11709543]).[supplied by OMIM]. Publication Note: This RefSeq record includes a subset of the publications that are available for this gene. Please see the Entrez G	300657
Con_	CTCFL	1		1	5.61	CTCFL	chr20	-	55533560	55505629	NM_080618	140690	NP_542185	CCCTC-binding factor-like protein	CCCTC-binding factor (CTCF), an 11-zinc-finger factor involved in gene regulation, utilizes different zinc fingers to bind varying DNA target sites. CTCF forms methylation-sensitive insulators that regulate X-chromosome inactivation. This gene is a paralo	607022
Con_	CTSH	1		1	3.75	CTSH	chr15	-	77024475	77001146	NM_148979	1512	NP_683880	cathepsin H isoform b precursor	The protein encoded by this gene is a lysosomal cysteine proteinase important in the overall degradation of lysosomal proteins. It is composed of a dimer of disulfide-linked heavy and light chains, both produced from a single protein precursor. The encode	116820
Con_	CYP26C1	1		1	3.35	CYP26C1	chr10	+	94811010	94818444	NM_183374	340665	NP_899230	cytochrome P450, family 26, subfamily C,	This gene encodes a member of the cytochrome P450 superfamily of enzymes. The cytochrome P450 proteins are monooxygenases which catalyze many reactions involved in drug metabolism and synthesis of cholesterol, steroids and other lipids. This enzyme is inv	608428
Con_	CYP2W1	1		1	3.06	CYP2W1	chr7	+	989360	995802	NM_017781	54905	NP_060251	cytochrome P450, family 2, subfamily W,	This gene encodes a member of the cytochrome P450 superfamily of enzymes. The cytochrome P450 proteins are monooxygenases which catalyze many reactions involved in drug metabolism and synthesis of cholesterol, steroids and other lipids.
Con_	DAZ1	1		1	4.33	DAZ1	chrY	-	23754627	23684889	NM_004081	1617	NP_004072	deleted in azoospermia	This gene is a member of the DAZ gene family and is a candidate for the human Y-chromosomal azoospermia factor (AZF). Its expression is restricted to premeiotic germ cells, particularly in spermatogonia. It encodes an RNA-binding protein that is important	400003
Con_	DAZ4	1		1	4.33	DAZ4	chrY	-	23754545	23684894	NM_020420	57135	NP_065153	deleted in azoospermia 4 isoform 2	This gene is a member of the DAZ gene family and is a candidate for the human Y-chromosomal azoospermia factor (AZF). Its expression is restricted to premeiotic germ cells, particularly in spermatogonia. It encodes an RNA-binding protein that is important
Con_	DCST1	1		1	3.02	DCST1	chr1	+	153272923	153290030	NM_152494	149095	NP_689707	DC-STAMP domain containing 1 isoform 1
Con_	DCST2	1		1	3.02	DCST2	chr1	-	153272881	153257626	NM_144622	127579	NP_653223	DC-STAMP domain containing 2
Con_	DHRSX	1		1	3.37	DHRSX	chrY	-	2429015	2147552	NM_145177	207063	NP_660160	dehydrogenase/reductase (SDR family) X-linked
Con_	DIRAS1	1		1	3.45	DIRAS1	chr19	-	2672390	2665564	NM_145173	148252	NP_660156	DIRAS family, GTP-binding RAS-like 1	DIRAS1 belongs to a distinct branch of the functionally diverse Ras (see HRAS; MIM 190020) superfamily of monomeric GTPases.[supplied by OMIM].	607862
Con_	DLGAP1	1		1	3.26	DLGAP1	chr18	-	3870135	3488836	NM_004746	9229	NP_004737	discs large homolog-associated protein 1 isoform		605445
Con_	DLGAP4	1		1	3.03	DLGAP4	chr20	+	34523555	34590454	NM_183006	22839	NP_892118	disks large-associated protein 4 isoform b	The product of this gene is a membrane-associated guanylate kinase found at the postsynaptic density in neuronal cells. It is a signaling molecule that can interact with potassium channels and receptors, as well as other signaling molecules. The protein e
Con_	DNAJB8	1		1	3.13	DNAJB8	chr3	-	129668781	129663971	NM_153330	165721	NP_699161	DnaJ homolog, subfamily B, member 8	DNAJB8 belongs to the evolutionarily conserved DNAJ/HSP40 family of proteins, which regulate molecular chaperone activity by stimulating ATPase activity. DNAJ proteins may have up to 3 distinct domains: a conserved 70-amino acid J domain, usually at the N	611337
Con_	DNASE1L2	1		1	3.36	DNASE1L2	chr16	+	2226468	2228713	NM_001374	1775	NP_001365	deoxyribonuclease I-like 2		602622
Con_	DNHD1	1		1	3.61	DNHD1	chr11	+	6475101	6549828	NM_144666	144132	NP_653267	dynein heavy chain domain 1 isoform 1
Con_	DNMT3L	1		1	5.26	DNMT3L	chr21	-	44506527	44490650	NM_175867	29947	NP_787063	cytosine-5-methyltransferase 3-like protein	CpG methylation is an epigenetic modification that is important for embryonic development, imprinting, and X-chromosome inactivation. Studies in mice have demonstrated that DNA methylation is required for mammalian development. This gene encodes a nuclear	606588
Con_	DTX1	1		1	3.09	DTX1	chr12	+	111980044	112020216	NM_004416	1840	NP_004407	deltex homolog 1	Studies in Drosophila have identified this gene as encoding a positive regulator of the Notch-signaling pathway. The human gene encodes a protein of unknown function; however, it may play a role in basic helix-loop-helix transcription factor activity.	602582
Con_	DUX4	1		1	5.82	DUX4	chr4	+	191239247	191240864	NM_033178	22947	NP_149418	double homeobox, 4	This gene is located within a D4Z4 repeat array in the subtelomeric region of chromosome 4q. The D4Z4 repeat is polymorphic in length; a similar D4Z4 repeat array has been identified on chromosome 10. Each D4Z4 repeat unit has an open reading frame (named	606009
Con_	EDEM3	1		1	3.22	EDEM3	chr1	-	182990664	182926247	NM_025191	80267	NP_079467	ER degradation enhancer, mannosidase alpha-like	Quality control in the endoplasmic reticulum (ER) ensures that only properly folded proteins are retained in the cell through recognition and degradation of misfolded or unassembled proteins. EDEM3 belongs to a group of proteins that accelerate degradatio	610214
Con_	EFNB3	1		1	3.37	EFNB3	chr17	+	7549244	7555418	NM_001406	1949	NP_001397	ephrin-B3 precursor	EFNB3, a member of the ephrin gene family, is important in brain development as well as in its maintenance. Moreover, since levels of EFNB3 expression were particularly high in several forebrain subregions compared to other brain subregions, it may play a	602297
Con_	ELF5	1		1	3.24	ELF5	chr11	-	34491906	34456917	NM_001422	2001	NP_001413	E74-like factor 5 ESE-2b	The protein encoded by this gene is a member of an epithelium-specific subclass of the Ets transcritpion factor family. In addition to its role in regulating the later stages of terminal differentiation of keratinocytes, it appears to regulate a number of	605169
Con_	ELMO3	2		1	3.35	ELMO3	chr16	+	65790528	65795428	NM_024712	79767	NP_078988	engulfment and cell motility 3	The protein encoded by this gene is similar to a C. elegans protein that functions in phagocytosis of apoptotic cells and in cell migration. Other members of this small family of engulfment and cell motility (ELMO) proteins have been shown to interact wit	606422
Con_	EPB49	1		1	3.08	EPB49	chr8	+	21972631	21995982	NM_001978	2039	NP_001969	erythrocyte membrane protein band 4.9 isoform 1		125305
Con_	EPPK1	1		1	3.32	EPPK1	chr8	-	145019422	145011899	NM_031308	83481	NP_112598	epiplakin 1		607553
Con_	ERRFI1	1		1	4.29	ERRFI1	chr1	-	8008980	7994366	NM_018948	54206	NP_061821	mitogen-inducible gene 6 protein	ERRFI1 is a cytoplasmic protein whose expression is upregulated with cell growth (Wick et al., 1995 [PubMed 7641805]). It shares significant homology with the protein product of rat gene-33, which is induced during cell stress and mediates cell signaling	608069
Con_	FAM113A	1		1	3.07	FAM113A	chr20	-	2769332	2763970	NM_022760	64773	NP_073597	hypothetical protein LOC64773
Con_	FAM116B	1		1	3.84	FAM116B	chr22	-	49100010	49092963	NM_001001794	414918	NP_001001794	hypothetical protein LOC414918
Con_	FAM38A	1		1	5.27	FAM38A	chr16	-	87330318	87309088	NM_001142864	9780	NP_001136336	family with sequence similarity 38, member A		611184
Con_	FAM50B	1		1	3.35	FAM50B	chr6	+	3794630	3796550	NM_012135	26240	NP_036267	family with sequence similarity 50, member B
Con_	FAM83E	1		1	3.18	FAM83E	chr19	-	53808506	53795668	NM_017708	54854	NP_060178	hypothetical protein LOC54854
Con_	FASTK	1		1	3.5	FASTK	chr7	-	150408884	150404640	NM_006712	10922	NP_006703	Fas-activated serine/threonine kinase isoform 1	The protein encoded by this gene is a member of the serine/threonine protein kinase family. This kinase was shown to be activated rapidly during Fas-mediated apoptosis in Jurkat cells. In response to Fas receptor ligation, it phosphorylates TIA1, an apopt	606965
Con_	FBN3	1		1	3.36	FBN3	chr19	-	8118385	8036286	NM_032447	84467	NP_115823	fibrillin 3 precursor	This gene encodes a protein that belongs to the fibrillin gene family. Fibrillins are extracellular matrix molecules that assemble into microfibrils in many connective tissues. This gene is most highly expressed in fetal tissues and its protein product is	608529
Con_	FBRS	1		1	4.15	FBRS	chr16	+	30583278	30589632	NM_001105079	64319	NP_001098549	fibrosin	Fibrosin is a lymphokine secreted by activated lymphocytes that induces fibroblast proliferation (Prakash and Robbins, 1998 [PubMed 9809749]).[supplied by OMIM].	608601
Con_	FFAR2	1		1	3.08	FFAR2	chr19	+	40632456	40633449	NM_005306	2867	NP_005297	free fatty acid receptor 2		603823
Con_	FFAR3	1		1	3.88	FFAR3	chr19	+	40541327	40543227	NM_005304	2865	NP_005295	free fatty acid receptor 3		603821
Con_	FGD3	1		1	3.19	FGD3	chr9	+	94776538	94838339	NM_033086	89846	NP_149077	FYVE, RhoGEF and PH domain containing 3
Con_	FGF22	1		1	4.34	FGF22	chr19	+	590925	594604	NM_020637	27006	NP_065688	fibroblast growth factor 22 precursor	The protein encoded by this gene is a member of the fibroblast growth factor (FGF) family. FGF family members possess broad mitogenic and cell survival activities and are involved in a variety of biological processes including embryonic development, cell	605831
Con_	FLJ40113	1		1	3.18	FLJ40113	chr15	-	82861082	82848741	NR_003246	374650
Con_	FLJ44054	1		1	3.09	FLJ44054	chr13	-	113527333	113487457	NR_024609	643365
Con_	FOXH1	1		1	3.7	FOXH1	chr8	-	145672526	145669924	NM_003923	8928	NP_003914	forkhead box H1	FOXH1 encodes a human homolog of Xenopus forkhead activin signal transducer-1. FOXH1 protein binds SMAD2 and activates an activin response element via binding the DNA motif TGT(G/T)(T/G)ATT. [provided by RefSeq]. Publication Note: This RefSeq record inc	603621
Con_	FTCD	1		1	3.02	FTCD	chr21	-	46399909	46380603	NM_006657	10841	NP_006648	formiminotransferase cyclodeaminase	FTCD is a bifunctional enzyme that channels 1-carbon units from formiminoglutamate, a metabolite of the histidine degradation pathway, to the folate pool.[supplied by OMIM].	606806
Con_	FTSJ1	1		1	3.31	FTSJ1	chrX	+	48221323	48229696	NM_177434	24140	NP_803183	FtsJ homolog 1 isoform b	The protein encoded by this gene is a member of the S-adenosylmethionine-binding protein family. It is a nucleolar protein and may be involved in the processing and modification of rRNA. Three alternatively spliced transcript variants encoding different i	300499
Con_	FXYD1	1		1	3.26	FXYD1	chr19	+	40322231	40325794	NM_005031	5348	NP_005022	phospholemman precursor	This gene encodes a member of a family of small membrane proteins that share a 35-amino acid signature sequence domain, beginning with the sequence PFXYD and containing 7 invariant and 6 highly conserved amino acids. The approved human gene nomenclature f	602359
Con_	GAL3ST2	1		1	3.59	GAL3ST2	chr2	+	242364912	242392375	NM_022134	64090	NP_071417	galactose-3-O-sulfotransferase 2	This gene encodes a member of the galactose-3-O-sulfotransferase protein family. The product of this gene catalyzes sulfonation by transferring a sulfate group to the hydroxyl at C-3 of nonreducing beta-galactosyl residues, and it can act on both type 1 a	608237
Con_	GALP	1		1	3.7	GALP	chr19	+	61379200	61388956	NM_033106	85569	NP_149097	galanin-like peptide isoform 1 precursor	This gene encodes a member of the galanin family of neuropeptides. The encoded protein binds galanin receptors 1, 2 and 3 with the highest affinity for galanin receptor 3 and has been implicated in biological processes involving the central nervous system	611178
Con_	GDF2	2		1	3.02	GDF2	chr10	-	48036859	48033097	NM_016204	2658	NP_057288	growth differentiation factor 2	The protein encoded by this gene is a member of the bone morphogenetic protein (BMP) family and the TGF-beta superfamily. This group of proteins is characterized by a polybasic proteolytic processing site which is cleaved to produce a mature protein conta	605120
Con_	GDPD3	1		1	3.82	GDPD3	chr16	-	30032379	30023631	NM_024307	79153	NP_077283	glycerophosphodiester phosphodiesterase domain
Con_	GGT6	1		1	3.21	GGT6	chr17	-	4410625	4406970	NM_001122890	124975	NP_001116362	gamma-glutamyltransferase 6 isoform a	GGT6 belongs to the gamma-glutamyltransferase (GGT; EC 2.3.2.2) gene family. GGT is a membrane-bound extracellular enzyme that cleaves gamma-glutamyl peptide bonds in glutathione and other peptides and transfers the gamma-glutamyl moiety to acceptors. GGT	612341
Con_	GIGYF1	1		1	3.47	GIGYF1	chr7	-	100124806	100115065	NM_022574	64599	NP_072096	PERQ amino acid rich, with GYF domain 1		612064
Con_	GJC2	1		1	3.05	GJC2	chr1	+	226404175	226414150	NM_020435	57165	NP_065168	gap junction protein, gamma 2, 47kDa	This gene encodes a gap junction protein. Gap junction proteins are members of a large family of homologous connexins and comprise 4 transmembrane, 2 extracellular, and 3 cytoplasmic domains. This gene plays a key role in central myelination and is involv	608803
Con_	GLTPD1	1		1	4.96	GLTPD1	chr1	+	1250005	1254139	NM_001029885	80772	NP_001025056	glycolipid transfer protein domain containing 1
Con_	GMCL1L	1		1	3.26	GMCL1L	chr5	-	177547039	177544116	NR_003281	64396			This locus shares a high degree of identity with the multi-exon germ cell-less gene on chromosome 2. Despite its single-exon nature, this chromosome 5 locus contains an open reading frame that could putatively encode a full-length germ cell-less related p
Con_	GML	1		1	3.27	GML	chr8	+	143913218	143925264	NM_002066	2765	NP_002057	glycosylphosphatidylinositol anchored molecule		602370
Con_	GP1BB	1		1	3.16	GP1BB	chr22	+	18091065	18092297	NM_000407	2812	NP_000398	glycoprotein Ib, beta polypeptide precursor	Platelet glycoprotein Ib (GPIb) is a heterodimeric transmembrane protein consisting of a disulfide-linked 140 kD alpha chain and 22 kD beta chain. It is part of the GPIb-V-IX system that constitutes the receptor for von Willebrand factor (VWF), and mediat	138720
Con_	GPIHBP1	1		1	4.74	GPIHBP1	chr8	+	144366442	144370418	NM_178172	338328	NP_835466	glycosylphosphatidylinositol anchored high
Con_	GPR37L1	1		1	3.95	GPR37L1	chr1	+	200358651	200365257	NM_004767	9283	NP_004758	G-protein coupled receptor 37 like 1
Con_	GPR45	1		1	3.08	GPR45	chr2	+	105224631	105226356	NM_007227	11250	NP_009158	G protein-coupled receptor 45	This intronless gene encodes a member of the G protein-coupled receptor (GPCR) family. Members of this protein family contain seven putative transmembrane domains and may mediate signaling processes to the interior of the cell via activation of heterotrim	604838
Con_	GPR56	2		1	3.77	GPR56	chr16	+	56211410	56256445	NM_005682	9289	NP_005673	G protein-coupled receptor 56 isoform a	This gene encodes a member of the G protein-coupled receptor family. The protein contains 7 transmembrane domains and a mucin-like domain in the N-terminal region. The gene is implicated in the regulation of brain cortical patterning. The protein binds sp	604110
Con_	GPS1	1		1	3.08	GPS1	chr17	+	77603051	77608635	NM_004127	2873	NP_004118	G protein pathway suppressor 1 isoform 2	This gene is known to suppress G-protein and mitogen-activated signal transduction in mammalian cells. The encoded protein shares significant similarity with Arabidopsis FUS6, which is a regulator of light-mediated signal transduction in plant cells. Two	601934
Con_	GRAMD4	1		1	4.07	GRAMD4	chr22	+	45401321	45454352	NM_015124	23151	NP_055939	death-inducing-protein
Con_	GRM4	1		1	3.33	GRM4	chr6	-	34209421	34097605	NM_000841	2914	NP_000832	glutamate receptor, metabotropic 4	L-glutamate is the major excitatory neurotransmitter in the central nervous system and activates both ionotropic and metabotropic glutamate receptors. Glutamatergic neurotransmission is involved in most aspects of normal brain function and can be perturbe	604100
Con_	GRM6	1		1	3.26	GRM6	chr5	-	178354730	178337935	NM_000843	2916	NP_000834	glutamate receptor, metabotropic 6 precursor	L-glutamate is the major excitatory neurotransmitter in the central nervous system and activates both ionotropic and metabotropic glutamate receptors. Glutamatergic neurotransmission is involved in most aspects of normal brain function and can be perturbe	604096
Con_	GTF2F1	1		1	3.35	GTF2F1	chr19	-	6344291	6330579	NM_002096	2962	NP_002087	general transcription factor IIF, polypeptide 1,		189968
Con_	GUCA2A	1		1	3.37	GUCA2A	chr1	-	42402982	42400948	NM_033553	2980	NP_291031	guanylate cyclase activator 2A		139392
Con_	HAGHL	1		1	3.12	HAGHL	chr16	+	717266	719716	NM_032304	84264	NP_115680	hydroxyacylglutathione hydrolase-like isoform 2
Con_	HAS1	1		1	3.26	HAS1	chr19	-	56919033	56908176	NM_001523	3036	NP_001514	hyaluronan synthase 1	Hyaluronan or hyaluronic acid (HA) is a high molecular weight unbranched polysaccharide synthesized by a wide variety of organisms from bacteria to mammals, and is a constituent of the extracellular matrix. It consists of alternating glucuronic acid and	601463
Con_	HDGFL1	1		1	3.19	HDGFL1	chr6	+	22677656	22678729	NM_138574	154150	NP_612641	hepatoma derived growth factor-like 1
Con_	HGFAC	1		1	3.18	HGFAC	chr4	+	3413523	3421011	NM_001528	3083	NP_001519	HGF activator preproprotein	The protein encoded by this gene belongs to peptidase family S1. It is first synthesized as an inactive single-chain precursor before being activated to a heterodimeric form by endoproteolytic processing. It acts as serine protease that converts hepatocyt	604552
Con_	HIPK4	1		1	3.1	HIPK4	chr19	-	45587934	45577017	NM_144685	147746	NP_653286	homeodomain interacting protein kinase 4		611712
Con_	HIST1H3E	1		1	3.34	HIST1H3E	chr6	+	26333361	26333823	NM_003532	8353	NP_003523	histone cluster 1, H3e	Histones are basic nuclear proteins that are responsible for the nucleosome structure of the chromosomal fiber in eukaryotes. Two molecules of each of the four core histones (H2A, H2B, H3, and H4) form an octamer, around which approximately 146 bp of DNA	602813
Con_	HNF1A	1		1	3.2	HNF1A	chr12	+	119900931	119924697	NM_000545	6927	NP_000536	hepatic nuclear factor-1-alpha	The protein encoded by this gene is a transcription factor required for the expression of several liver-specific genes. The encoded protein functions as a homodimer and binds to the inverted palindrome 5'-GTTAATNATTAAC-3'. Defects in this gene are a cause	142410
Con_	HNF4A	1		1	3.51	HNF4A	chr20	+	42463337	42493444	NM_178849	3172	NP_849180	hepatocyte nuclear factor 4 alpha isoform a	The protein encoded by this gene is a nuclear transcription factor which binds DNA as a homodimer. The encoded protein controls the expression of several genes, including hepatocyte nuclear factor 1 alpha, a transcription factor which regulates the expres	600281
Con_	HOXA5	1		1	3.26	HOXA5	chr7	-	27149812	27147520	NM_019102	3202	NP_061975	homeobox A5	In vertebrates, the genes encoding the class of transcription factors called homeobox genes are found in clusters named A, B, C, and D on four separate chromosomes. Expression of these proteins is spatially and temporally regulated during embryonic develo	142952
Con_	HRASLS2	1		1	3.21	HRASLS2	chr11	-	63087431	63076817	NM_017878	54979	NP_060348	HRAS-like suppressor 2
Con_	HSD11B1L	1		1	3.01	HSD11B1L	chr19	+	5632074	5639533	NM_198706	374875	NP_941995	short-chain dehydrogenase/reductase 10 isoform
Con_	HSF1	1		1	3.8	HSF1	chr8	+	145486077	145509193	NM_005526	3297	NP_005517	heat shock transcription factor 1	The product of this gene is a heat-shock transcription factor. Transcription of heat-shock genes is rapidly induced after temperature stress. Hsp90, by itself and/or associated with multichaperone complexes, is a major repressor of this gene. [provided by	140580
Con_	HSFX1	1		1	4.52	HSFX1	chrX	+	148484725	148666329	NM_016153	51402	NP_057237	heat shock transcription factor family, X linked
Con_	IGFALS	1		1	3.29	IGFALS	chr16	-	1784910	1780416	NR_027389	3483			The protein encoded by this gene is a serum protein that binds insulin-like growth factors, increasing their half-life and their vascular localization. Production of the encoded protein, which contains twenty leucine-rich repeats, is stimulated by growth	601489
Con_	IL17B	1		1	3.18	IL17B	chr5	-	148739031	148734022	NM_014443	27190	NP_055258	interleukin 17B precursor	The protein encoded by this gene is a T cell-derived cytokine that shares sequence similarity with IL17. This cytokine was reported to stimulate the release of TNF alpha (TNF) and IL1 beta (IL1B) from a monocytic cell line. Immunohistochemical analysis of	604627
Con_	IL17C	1		1	3.53	IL17C	chr16	+	87232501	87234383	NM_013278	27189	NP_037410	interleukin 17C	The protein encoded by this gene is a T cell-derived cytokine that shares the sequence similarity with IL17. This cytokine was reported to stimulate the release of tumor necrosis factor alpha and interleukin 1 beta from a monocytic cell line. The expressi	604628
Con_	IL1F7	1		1	3.05	IL1F7	chr2	+	113389240	113392929	NM_173205	27178	NP_775297	interleukin 1 family, member 7 isoform 5	The protein encoded by this gene is a member of the interleukin 1 cytokine family. This cytokine can bind to, and may be a ligand for interleukin 18 receptor (IL18R1/IL-1Rrp). This cytokine also binds to interleukin 18 binding protein (IL18BP), an inhibit	605510
Con_	IL32	1		1	3.38	IL32	chr16	+	3055785	3059669	NM_001012636	9235	NP_001012654	interleukin 32 isoform D	This gene encodes a member of the cytokine family. The protein contains a tyrosine sulfation site, 3 potential N-myristoylation sites, multiple putative phosphorylation sites, and an RGD cell-attachment sequence. Expression of this protein is increased af	606001
Con_	INE1	1		1	3.25	INE1	chrX	+	46949190	46950196	NR_024616	8552			X chromosome inactivation provides dosage compensation for the expression level of X-linked genes from the single X in males and the two in females. This X chromosome gene was identified because its transcription escapes X inactivation in females. [provid	300164
Con_	INPP5E	1		1	3.14	INPP5E	chr9	-	138454077	138442892	NM_019892	56623	NP_063945	inositol polyphosphate-5-phosphatase E	The protein encoded by this gene is an inositol 1,4,5-trisphosphate (InsP3) 5-phosphatase. InsP3 5-phosphatases hydrolyze Ins(1,4,5)P3, which mobilizes intracellular calcium and acts as a second messenger mediating cell responses to various stimulation. S
Con_	ISLR	1		1	4.14	ISLR	chr15	+	72253957	72256265	NM_201526	3671	NP_958934	immunoglobulin superfamily containing		602059
Con_	ITGB4	2		1	3.24	ITGB4	chr17	+	71232370	71265494	NM_001005619	3691	NP_001005619	integrin beta 4 isoform 2 precursor	Integrins are heterodimers comprised of alpha and beta subunits, that are noncovalently associated transmembrane glycoprotein receptors. Different combinations of alpha and beta polypeptides form complexes that vary in their ligand-binding specificities.	147557
Con_	ITIH4	1		1	3.06	ITIH4	chr3	-	52839734	52822045	NM_002218	3700	NP_002209	inter-alpha (globulin) inhibitor H4		600564
Con_	JMJD8	1		1	3.88	JMJD8	chr16	-	674440	671667	NM_001005920	339123	NP_001005920	jumonji domain containing 8
Con_	KCNJ4	1		1	3.62	KCNJ4	chr22	-	37169979	37152278	NM_004981	3761	NP_004972	potassium inwardly-rectifying channel J4	Several different potassium channels are known to be involved with electrical signaling in the nervous system. One class is activated by depolarization whereas a second class is not. The latter are referred to as inwardly rectifying K+ channels, and they	600504
Con_	KCNK7	1		1	3.5	KCNK7	chr11	-	65120043	65116901	NM_033347	10089	NP_203133	potassium channel, subfamily K, member 7 isoform	This gene encodes a member of the superfamily of potassium channel proteins containing two pore-forming P domains. The product of this gene has not been shown to be a functional channel; however, it may require other non-pore-forming proteins for activity	603940
Con_	KCNT1	1		1	3.92	KCNT1	chr9	+	137733858	137824813	NM_020822	57582	NP_065873	potassium channel, subfamily T, member 1		608167
Con_	KCTD11	1		1	3.35	KCTD11	chr17	+	7195931	7198986	NM_001002914	147040	NP_001002914	potassium channel tetramerisation domain		609848
Con_	KIAA1026	1		1	3.5	KIAA1026	chr1	+	15123211	15267238	NM_001018000	23254	NP_001018000	kazrin isoform B
Con_	KIR3DL3	1		1	3.04	KIR3DL3	chr19	+	59927795	59939815	NM_153443	115653	NP_703144	killer cell immunoglobulin-like receptor, three	Killer cell immunoglobulin-like receptors (KIRs) are transmembrane glycoproteins expressed by natural killer cells and subsets of T cells. The KIR genes are polymorphic and highly homologous and they are found in a cluster on chromosome 19q13.4 within the	610095
Con_	KIR3DP1	1		1	3.04	KIR3DP1	chr19	+	59927812	60001550	NM_001015070	768329	NP_001015070	killer-cell Ig-like receptor
Con_	KLF1	1		1	3.17	KLF1	chr19	-	12859017	12856236	NM_006563	10661	NP_006554	Kruppel-like factor 1 (erythroid)		600599
Con_	KLF11	1		1	3.51	KLF11	chr2	+	10101132	10112414	NM_003597	8462	NP_003588	Kruppel-like factor 11		603301
Con_	KLHL30	1		1	3.92	KLHL30	chr2	+	238714155	238726286	NM_198582	377007	NP_940984	kelch-like 30
Con_	KLK5	1		1	3.06	KLK5	chr19	-	56148156	56138370	NM_001077491	25818	NP_001070959	kallikrein-related peptidase 5 preproprotein	Kallikreins are a subgroup of serine proteases having diverse physiological functions. Growing evidence suggests that many kallikreins are implicated in carcinogenesis and some have potential as novel cancer and other disease biomarkers. This gene is one	605643
Con_	KRT14	1		1	3.34	KRT14	chr17	-	36996673	36992058	NM_000526	3861	NP_000517	keratin 14	This gene encodes a member of the keratin family, the most diverse group of intermediate filaments. This gene product, a type I keratin, is usually found as a heterotetramer with two keratin 5 molecules, a type II keratin. Together they form the cytoskele	148066
Con_	KRT15	1		1	3.28	KRT15	chr17	-	36928796	36923523	NM_002275	3866	NP_002266	keratin 15	The protein encoded by this gene is a member of the keratin gene family. The keratins are intermediate filament proteins responsible for the structural integrity of epithelial cells and are subdivided into cytokeratins and hair keratins. Most of the type	148030
Con_	KRT5	1		1	3.34	KRT5	chr12	-	51200510	51194625	NM_000424	3852	NP_000415	keratin 5	The protein encoded by this gene is a member of the keratin gene family. The type II cytokeratins consist of basic or neutral proteins which are arranged in pairs of heterotypic keratin chains coexpressed during differentiation of simple and stratified ep	148040
Con_	KRT78	1		1	4.15	KRT78	chr12	-	51529045	51519012	NM_173352	196374	NP_775487	keratin 5b	This gene is a member of the type II keratin gene family and encodes a protein with an intermediate filament domain. Keratins are the major structural proteins in epithelial cells, forming a cytoplasmic network of 10 to 12 nm wide intermediate filaments a	611159
Con_	KRTAP10-3	1		1	3.53	KRTAP10-3	chr21	-	44803071	44802333	NM_198696	386682	NP_941969	keratin associated protein 10-3	This gene encodes a member of the keratin-associated protein (KAP) family. The KAP proteins form a matrix of keratin intermediate filaments which contribute to the structure of hair fibers. KAP family members appear to have unique, family-specific amino-
Con_	KRTAP17-1	1		1	3.08	KRTAP17-1	chr17	-	36725473	36724694	NM_031964	83902	NP_114170	keratin associated protein 17-1	This protein is a member of the keratin-associated protein (KAP) family. The KAP proteins form a matrix of keratin intermediate filaments which contribute to the structure of hair fibers. KAP family members appear to have unique, family-specific amino- an
Con_	LAG3	1		1	3.09	LAG3	chr12	+	6751930	6757882	NM_002286	3902	NP_002277	lymphocyte-activation protein 3 precursor	Lymphocyte-activation protein 3 belongs to Ig superfamily and contains 4 extracellular Ig-like domains. The LAG3 gene contains 8 exons. The sequence data, exon/intron organization, and chromosomal localization all indicate a close relationship of LAG3 to	153337
Con_	LAT	1		1	3.64	LAT	chr16	+	28903887	28909605	NM_001014988	27040	NP_001014988	linker for activation of T cells isoform c	The protein encoded by this gene is phosphorylated by ZAP-70/Syk protein tyrosine kinases following activation of the T-cell antigen receptor (TCR) signal transduction pathway. This transmembrane protein localizes to lipid rafts and acts as a docking site	602354
Con_	LCN15	1		1	3.3	LCN15	chr9	-	138778786	138773906	NM_203347	389812	NP_976222	lipocalin 15
Con_	LCN8	1		1	4.45	LCN8	chr9	-	138772552	138768660	NM_178469	138307	NP_848564	lipocalin 8
Con_	LCNL1	1		1	4.28	LCNL1	chr9	+	138997265	139000031	NM_207510	401562	NP_997393	lipocalin-like 1
Con_	LDLRAD1	1		1	3.16	LDLRAD1	chr1	-	54256391	54247093	NM_001010978	388633	NP_001010978	low density lipoprotein receptor class A domain
Con_	LEPREL2	1		1	3.17	LEPREL2	chr12	+	6807832	6819279	NM_014262	10536	NP_055077	leprecan-like 2	LEPREL2 belongs to a family of collagen prolyl hydroxylases required for proper collagen biosynthesis, folding, and assembly (Vranka et al., 2004 [PubMed 15044469]).[supplied by OMIM].	610342
Con_	LGALS4	1		1	3.51	LGALS4	chr19	-	43995580	43984150	NM_006149	3960	NP_006140	galectin-4	The galectins are a family of beta-galactoside-binding proteins implicated in modulating cell-cell and cell-matrix interactions. The expression of this gene is restricted to small intestine, colon, and rectum, and it is underexpressed in colorectal cancer	602518
Con_	LHB	1		1	3.41	LHB	chr19	-	54212159	54211048	NM_000894	3972	NP_000885	luteinizing hormone beta subunit precursor	This gene is a member of the glycoprotein hormone beta chain family and encodes the beta subunit of luteinizing hormone (LH). Glycoprotein hormones are heterodimers consisting of a common alpha subunit and an unique beta subunit which confers biological s	152780
Con_	LIF	1		1	4.21	LIF	chr22	-	28972796	28966441	NM_002309	3976	NP_002300	leukemia inhibitory factor (cholinergic	The protein encoded by this gene is a pleiotropic cytokine with roles in several different systems. It is involved in the induction of hematopoietic differentiation in normal and myeloid leukemia cells, induction of neuronal cell differentiation, regulato	159540
Con_	LIG1	1		1	3.14	LIG1	chr19	-	53365372	53310514	NM_000234	3978	NP_000225	DNA ligase I	LIG1 encodes DNA ligase I, with functions in DNA replication and the base excision repair process. Mutations in LIG1 that lead to DNA ligase I deficiency result in immunodeficiency and increased sensitivity to DNA-damaging agents. [provided by RefSeq].	126391
Con_	LIM2	1		1	4.37	LIM2	chr19	-	56583009	56574975	NM_030657	3982	NP_085915	lens intrinsic membrane protein 2, 19kDa	The mammalian lens fiber cell membrane contains 5 major proteins ranging from 70 kD to 19 kD in size. The specific function of these proteins is unknown. Some of them have been shown to be involved in the formation of cataracts, e.g., crystalline-gamma-1	154045
Con_	LOC100271831	1		1	3.82	LOC100271831	chr16	+	30032933	30033327	NR_027081	100271831
Con_	LOC146336	1		1	3.03	LOC146336	chr16	-	1068732	1054084	NR_027242	146336
Con_	LOC284837	1		1	3.29	LOC284837	chr21	-	44056876	44050067	NR_026961	284837
Con_	LOC340602	1		1	3.62	LOC340602	chrX	+	51166506	51168429	NM_203407	340602	NP_981952	hypothetical protein LOC340602
Con_	LOC389791	1		1	3.1	LOC389791	chr9	+	129930628	129932732	NR_024425	389791
Con_	LOC400891	1		1	3.7	LOC400891	chr22	+	19730248	19748455	NR_027006	400891
Con_	LOC648691	1		1	3.23	LOC648691	chr22	+	21231755	21239006	NR_027426	648691
Con_	LOC653545	1		1	5.82	LOC653545	chr4	+	191239253	191240864	NM_001127389	653545	NP_001120861	double homeobox, 4-like
Con_	LOXL3	1		1	3.62	LOXL3	chr2	-	74634570	74613453	NM_032603	84695	NP_115992	lysyl oxidase-like 3 precursor	This gene encodes a member of the lysyl oxidase gene family. The prototypic member of the family is essential to the biogenesis of connective tissue, encoding an extracellular copper-dependent amine oxidase that catalyses the first step in the formation o	607163
Con_	LSP1	2		1	3.31	LSP1	chr11	+	1846478	1870069	NM_001013253	4046	NP_001013271	lymphocyte-specific protein 1 isoform 2	This gene encodes an intracellular F-actin binding protein. The protein is expressed in lymphocytes, neutrophils, macrophages, and endothelium and may regulate neutrophil motility, adhesion to fibrinogen matrix proteins, and transendothelial migration. Al	153432
Con_	LTA	1		1	3.73	LTA	chr6	+	31648071	31650077	NM_000595	4049	NP_000586	lymphotoxin alpha precursor	Lymphotoxin alpha, a member of the tumor necrosis factor family, is a cytokine produced by lymphocytes. LTA is highly inducible, secreted, and exists as homotrimeric molecule. LTA forms heterotrimers with lymphotoxin-beta which anchors lymphotoxin-alpha	153440
Con_	LY6G6D	1		1	3.06	LY6G6D	chr6	+	31791111	31793560	NM_021246	58530	NP_067069	lymphocyte antigen 6 complex G6D	LY6G6D belongs to a cluster of leukocyte antigen-6 (LY6) genes located in the major histocompatibility complex (MHC) class III region on chromosome 6. Members of the LY6 superfamily typically contain 70 to 80 amino acids, including 8 to 10 cysteines. Most	606038
Con_	LY6G6E	1		1	3.06	LY6G6E	chr6	-	31789821	31787731	NR_024541	79136			LY6G6E belongs to a cluster of leukocyte antigen-6 (LY6) genes located in the major histocompatibility complex (MHC) class III region on chromosome 6. Members of the LY6 superfamily typically contain 70 to 80 amino acids, including 8 to 10 cysteines. Most	610437
Con_	LYNX1	2		1	3.11	LYNX1	chr8	-	143848248	143842757	NM_177458	66004	NP_803253	secreted Ly6/uPAR related protein 2 isoform b	This gene encodes a member of the Ly-6/neurotoxin gene family, a group of lymphocyte antigens that attach to the cell surface by a glycosylphosphatidylinositol anchor and have a unique structure showing conserved 8-10 cysteine residues with a characterist	606110
Con_	MAFF	1		1	3.27	MAFF	chr22	+	36939487	36942460	NM_152878	23764	NP_690617	transcription factor MAFF	The protein encoded by this gene is a basic leucine zipper (bZIP) transcription factor that lacks a transactivation domain. It is known to bind the US-2 DNA element in the promoter of the oxytocin receptor (OTR) gene and most likely heterodimerizes with o	604877
Con_	MAGEA1	1		1	3.79	MAGEA1	chrX	-	152139310	152134715	NM_004988	4100	NP_004979	melanoma antigen family A, 1	This gene is a member of the MAGEA gene family. The members of this family encode proteins with 50 to 80% sequence identity to each other. The promoters and first exons of the MAGEA genes show considerable variability, suggesting that the existence of thi	300016
Con_	MAGEA10	1		1	3.05	MAGEA10	chrX	-	151057681	151053563	NM_001011543	4109	NP_001011543	melanoma antigen family A, 10	This gene is a member of the MAGEA gene family. The members of this family encode proteins with 50 to 80% sequence identity to each other. The promoters and first exons of the MAGEA genes show considerable variability, suggesting that the existence of thi	300343
Con_	MAGEA3	1		1	4.95	MAGEA3	chrX	-	151688896	151685307	NM_005362	4102	NP_005353	melanoma antigen family A, 3	This gene is a member of the MAGEA gene family. The members of this family encode proteins with 50 to 80% sequence identity to each other. The promoters and first exons of the MAGEA genes show considerable variability, suggesting that the existence of thi	300174
Con_	MAGEA4	1		1	3.9	MAGEA4	chrX	+	150832016	150844298	NM_001011548	4103	NP_001011548	melanoma antigen family A, 4	This gene is a member of the MAGEA gene family. The members of this family encode proteins with 50 to 80% sequence identity to each other. The promoters and first exons of the MAGEA genes show considerable variability, suggesting that the existence of thi	300175
Con_	MAGEB1	1		1	3.13	MAGEB1	chrX	+	30175191	30180076	NM_177404	4112	NP_796379	melanoma antigen family B, 1	This gene is a member of the MAGEB gene family. The members of this family have their entire coding sequences located in the last exon, and the encoded proteins show 50 to 68% sequence identity to each other. The promoters and first exons of the MAGEB gen	300097
Con_	MAGEB2	1		1	3.96	MAGEB2	chrX	+	30143595	30148125	NM_002364	4113	NP_002355	melanoma antigen family B, 2	This gene is a member of the MAGEB gene family. The members of this family have their entire coding sequences located in the last exon, and the encoded proteins show 50 to 68% sequence identity to each other. The promoters and first exons of the MAGEB gen	300098
Con_	MASP2	1		1	3.15	MASP2	chr1	-	11029872	11009166	NM_006610	10747	NP_006601	mannan-binding lectin serine protease 2 isoform	The Ra-reactive factor (RARF) is a complement-dependent bactericidal factor that binds to the Ra and R2 polysaccharides expressed by certain enterobacteria. Alternate splicing of this gene results in two transcript variants encoding two RARF components th	605102
Con_	MATK	1		1	3.22	MATK	chr19	-	3752810	3728966	NM_002378	4145	NP_002369	megakaryocyte-associated tyrosine kinase isoform	The protein encoded by this gene has amino acid sequence similarity to Csk tyrosine kinase and has the structural features of the CSK subfamily: SRC homology SH2 and SH3 domains, a catalytic domain, a unique N terminus, lack of myristylation signals, lack	600038
Con_	MFRP	1		1	3.47	MFRP	chr11	-	118722593	118714861	NM_031433	83552	NP_113621	membrane frizzled-related protein	This gene encodes a member of the frizzled-related proteins. The encoded protein may play a role in eye development, as mutations in this gene have been associated with nanophthalmos, posterior microphthalmia, retinitis pigmentosa, foveoschisis, and optic	606227
Con_	MGC16703	1		1	3.39	MGC16703	chr22	-	19698576	19692495	NR_003608	113691
Con_	MGC24975	1		1	4.47	MGC24975	chr19	-	5735776	5733970	NM_001134316	163154	NP_001127788	hypothetical protein LOC163154 isoform 1
Con_	MGC70857	1		1	3.42	MGC70857	chr8	-	145725266	145722410	NM_001001795	414919	NP_001001795	hypothetical protein LOC414919
Con_	MKI67IP	1		1	3.03	MKI67IP	chr2	-	122210973	122200991	NM_032390	84365	NP_115766	MKI67 interacting nucleolar phosphoprotein	This gene encodes a protein that interacts with the forkhead-associated domain of the Ki-67 antigen. The encoded protein may bind RNA and may play a role in mitosis and cell cycle progression. Multiple pseudogenes exist on chromosomes 5, 10, 12, 15, and 1	611970
Con_	MORC1	1		1	3.17	MORC1	chr3	-	110319683	110159778	NM_014429	27136	NP_055244	MORC family CW-type zinc finger 1	This gene encodes the human homolog of mouse morc and like the mouse protein it is testis-specific. Mouse studies support a testis-specific function since only male knockout mice are infertile; infertility is the only apparent defect. These studies furthe	603205
Con_	MPDU1	1		1	3.42	MPDU1	chr17	+	7427688	7432249	NM_004870	9526	NP_004861	mannose-P-dolichol utilization defect 1	This gene encodes an endoplasmic reticulum membrane protein that is required for utilization of the mannose donor mannose-P-dolichol in the synthesis of lipid-linked oligosaccharides and glycosylphosphatidylinositols. Mutations in this gene result in cong	604041
Con_	MRI1	1		1	3.49	MRI1	chr19	+	13736336	13746096	NM_032285	84245	NP_115661	translation initiation factor eIF-2B subunit
Con_	MSH4	1		1	3.09	MSH4	chr1	+	76035217	76151511	NM_002440	4438	NP_002431	mutS homolog 4		602105
Con_	MSLNL	1		1	3.61	MSLNL	chr16	-	772927	759428	NM_001025190	401827	NP_001020361	mesothelin-like
Con_	MST1R	1		1	3.16	MST1R	chr3	-	49916310	49899439	NM_002447	4486	NP_002438	macrophage stimulating 1 receptor precursor		600168
Con_	MTA2	1		1	3.16	MTA2	chr11	-	62125879	62117250	NM_004739	9219	NP_004730	metastasis-associated protein 2	This gene encodes a protein that has been identified as a component of NuRD, a nucleosome remodeling deacetylase complex identified in the nucleus of human cells. It shows a very broad expression pattern and is strongly expressed in many tissues. It may r	603947
Con_	MTG1	1		1	3.1	MTG1	chr10	+	135057610	135084164	NM_138384	92170	NP_612393	GTP_binding protein
Con_	MUPCDH	1		1	4.1	MUPCDH	chr11	-	615007	606574	NM_021924	53841	NP_068743	mucin and cadherin-like isoform 1	This gene is a novel mucin-like gene that is a member of the cadherin superfamily. While encoding nonpolymorphic tandem repeats rich in proline, serine and threonine similar to mucin proteins, the gene also contains sequence encoding calcium-binding motif	606839
Con_	MYEOV2	1		1	3.39	MYEOV2	chr2	-	240724437	240714652	NM_138336	150678	NP_612209	hypothetical protein LOC150678
Con_	MYL9	1		1	3.23	MYL9	chr20	+	34603310	34611640	NM_006097	10398	NP_006088	myosin regulatory light chain 9 isoform a	Myosin, a structural component of muscle, consists of two heavy chains and four light chains. The protein encoded by this gene is a myosin light chain that may regulate muscle contraction by modulating the ATPase activity of myosin heads. The encoded prot	609905
Con_	NAPRT1	1		1	4.94	NAPRT1	chr8	-	144731656	144728097	NM_145201	93100	NP_660202	nicotinate phosphoribosyltransferase domain	Nicotinic acid (NA; niacin) is converted by nicotinic acid phosphoribosyltransferase (NAPRT; EC 2.4.2.11) to NA mononucleotide (NaMN), which is then converted to NA adenine dinucleotide (NaAD), and finally to nicotinamide adenine dinucleotide (NAD), which	611552
Con_	NCAPH2	1		1	3.38	NCAPH2	chr22	+	49293510	49308779	NM_152299	29781	NP_689512	kleisin beta isoform 2	Condensin complexes I and II play essential roles in mitotic chromosome assembly and segregation. Both condensins contain 2 invariant structural maintenance of chromosome (SMC) subunits, SMC2 (MIM 605576) and SMC4 (MIM 605575), but they contain different	611230
Con_	NDUFS2	1		1	3.61	NDUFS2	chr1	+	159435728	159450808	NM_004550	4720	NP_004541	NADH dehydrogenase (ubiquinone) Fe-S protein 2	Mitochondrial complex I (NADH-ubiquinone reductase; EC 1.6.5.3) is the first multimeric complex of the respiratory chain that catalyzes the NADH oxidation with concomitant ubiquinone reduction and proton ejection out of the mitochondria. Mammalian mitocho	602985
Con_	NELF	1		1	3.52	NELF	chr9	-	139473607	139461844	NM_001130969	26012	NP_001124441	nasal embryonic LHRH factor isoform a		608137
Con_	NFAM1	1		1	4.37	NFAM1	chr22	-	41158345	41106357	NM_145912	150372	NP_666017	NFAT activation molecule 1 precursor	The protein encoded by this gene is a type I membrane receptor that activates cytokine gene promoters such as the IL-13 and TNF-alpha promoters. The encoded protein contains an immunoreceptor tyrosine-based activation motif (ITAM) and is thought to regula	608740
Con_	NPR2	2		1	3.23	NPR2	chr9	+	35782405	35799728	NM_003995	4882	NP_003986	natriuretic peptide receptor B precursor	This gene encodes natriuretic peptide receptor B, one of two integral membrane receptors for natriuretic peptides. Both NPR1 and NPR2 contain five functional domains: an extracellular ligand-binding domain, a single membrane-spanning region, and intracell	108961
Con_	NTN5	1		1	3.26	NTN5	chr19	-	53868076	53856475	NM_145807	126147	NP_665806	netrin 5
Con_	NUDT18	1		1	3.14	NUDT18	chr8	-	22022877	22020327	NM_024815	79873	NP_079091	nudix (nucleoside diphosphate linked moiety
Con_	NUP188	1		1	3.38	NUP188	chr9	+	130749797	130809195	NM_015354	23511	NP_056169	nucleoporin 188kDa
Con_	ODF3L1	1		1	4.38	ODF3L1	chr15	+	73803373	73807082	NM_175881	161753	NP_787077	outer dense fiber of sperm tails 3-like 1
Con_	OR2T33	1		1	3.06	OR2T33	chr1	-	246503739	246502776	NM_001004695	391195	NP_001004695	olfactory receptor, family 2, subfamily T,	Olfactory receptors interact with odorant molecules in the nose, to initiate a neuronal response that triggers the perception of a smell. The olfactory receptor proteins are members of a large family of G-protein-coupled receptors (GPCR) arising from sing
Con_	OR6B3	1		1	3.02	OR6B3	chr2	-	240634162	240633166	NM_173351	150681	NP_775486	olfactory receptor, family 6, subfamily B,	Olfactory receptors interact with odorant molecules in the nose, to initiate a neuronal response that triggers the perception of a smell. The olfactory receptor proteins are members of a large family of G-protein-coupled receptors (GPCR) arising from sing
Con_	P2RX6	1		1	3.39	P2RX6	chr22	+	19699463	19712302	NM_005446	9127	NP_005437	purinergic receptor P2X-like 1, orphan receptor	The protein encoded by this gene belongs to the family of P2X receptors, which are ATP-gated ion channels and mediate rapid and selective permeability to cations. This gene is predominantly expressed in skeletal muscle, and regulated by p53. The encoded p	608077
Con_	P2RX6P	1		1	3.7	P2RX6P	chr22	-	19728538	19726680	NR_002829	440799
Con_	P2RY11	1		1	4.65	P2RY11	chr19	+	10083196	10087064	NM_002566	5032	NP_002557	purinergic receptor P2Y11	The product of this gene belongs to the family of G-protein coupled receptors. This family has several receptor subtypes with different pharmacological selectivity, which overlaps in some cases, for various adenosine and uridine nucleotides. This receptor	602697
Con_	PAGE1	1		1	3.54	PAGE1	chrX	-	49347307	49339007	NM_003785	8712	NP_003776	P antigen family, member 1	This gene belongs to a family of genes that are expressed in a variety of tumors but not in normal tissues, except for the testis. Unlike the other gene family members, this gene does not encode an antigenic peptide. Nothing is presently known about the f	300288
Con_	PARP10	1		1	3.34	PARP10	chr8	-	145132623	145123307	NM_032789	84875	NP_116178	poly (ADP-ribose) polymerase family, member 10	Poly(ADP-ribose) polymerases (PARPs), such as PARP10, regulate gene transcription by altering chromatin organization by adding ADP-ribose to histones. PARPs can also function as transcriptional cofactors (Yu et al., 2005 [PubMed 15674325]).[supplied by OM	609564
Con_	PCBP4	1		1	3.01	PCBP4	chr3	-	51971948	51966513	NM_033010	57060	NP_127503	poly(rC) binding protein 4 isoform c	This gene encodes a member of the KH-domain protein subfamily. Proteins of this subfamily, also referred to as alpha-CPs, bind to RNA with a specificity for C-rich pyrimidine regions. Alpha-CPs play important roles in post-transcriptional activities and h	608503
Con_	PCGF3	1		1	3.45	PCGF3	chr4	+	689572	754427	NM_006315	10336	NP_006306	ring finger protein 3	The protein encoded by this gene contains a C3HC4 type RING finger, which is a motif known to be involved in protein-protein interactions. The specific function of this protein has not yet been determined.
Con_	PCSK6	1		1	3.95	PCSK6	chr15	-	99847710	99661655	NM_002570	5046	NP_002561	paired basic amino acid cleaving system 4	The protein encoded by this gene belongs to the subtilisin-like proprotein convertase family. The members of this family are proprotein convertases that process latent precursor proteins into their biologically active products. This encoded protein is a c	167405
Con_	PCYT2	1		1	3.14	PCYT2	chr17	-	77462586	77455383	NM_002861	5833	NP_002852	phosphate cytidylyltransferase 2, ethanolamine		602679
Con_	PDE6B	2		1	3.19	PDE6B	chr4	+	609362	654680	NM_001145291	5158	NP_001138763	rod cGMP-phosphodiesterase beta-subunit isoform	Photon absorption triggers a signaling cascade in rod photoreceptors that activates cGMP phosphodiesterase (PDE), resulting in the rapid hydrolysis of cGMP, closure of cGMP-gated cation channels, and hyperpolarization of the cell. PDE is a peripheral memb	180072
Con_	PHYHIP	1		1	3.18	PHYHIP	chr8	-	22145796	22133160	NM_001099335	9796	NP_001092805	phytanoyl-CoA 2-hydroxylase interacting protein		608511
Con_	PITPNA	1		1	4.29	PITPNA	chr17	-	1412860	1368032	NM_006224	5306	NP_006215	phosphatidylinositol transfer protein, alpha	Phosphatidylinositol transfer protein is a member of a diverse set of cytosolic phospholipid transfer proteins that are distinguished by their ability to transfer phospholipids between membranes in vitro (Wirtz, 1991 [PubMed 1883207]).[supplied by OMIM].	600174
Con_	PKP3	1		1	3.15	PKP3	chr11	+	384216	394908	NM_007183	11187	NP_009114	plakophilin 3	This gene encodes a member of the arm-repeat (armadillo) and plakophilin gene families. Plakophilin proteins contain numerous armadillo repeats, localize to cell desmosomes and nuclei, and participate in linking cadherins to intermediate filaments in the	605561
Con_	PLCH2	1		1	3.25	PLCH2	chr1	+	2397613	2426824	NM_014638	9651	NP_055453	phospholipase C, eta 2
Con_	PLEKHN1	1		1	3.09	PLEKHN1	chr1	+	891739	900347	NM_032129	84069	NP_115505	pleckstrin homology domain containing, family N
Con_	PLXNB3	1		1	3.17	PLXNB3	chrX	+	152682904	152697989	NM_005393	5365	NP_005384	plexin B3		300214
Con_	POLE	1		1	6.17	POLE	chr12	-	131774018	131710420	NM_006231	5426	NP_006222	DNA polymerase epsilon catalytic subunit		174762
Con_	POU5F1	1		1	3.18	POU5F1	chr6	-	31246430	31240092	NM_002701	5460	NP_002692	POU domain, class 5, transcription factor 1		164177
Con_	PPP2R3B	1		1	4	PPP2R3B	chrY	-	222590	214969	NM_199326	28227	NP_955358	protein phosphatase 2, regulatory subunit B'',	Protein phosphatase 2 (formerly named type 2A) is one of the four major Ser/Thr phosphatases and is implicated in the negative control of cell growth and division. Protein phosphatase 2 holoenzymes are heterotrimeric proteins composed of a structural subu	300339
Con_	PQLC1	1		1	3.54	PQLC1	chr18	-	75812641	75763408	NM_025078	80148	NP_079354	PQ loop repeat containing 1 isoform 1
Con_	PRAME	2		1	3.23	PRAME	chr22	-	21231696	21220122	NM_206954	23532	NP_996837	preferentially expressed antigen in melanoma	This gene encodes an antigen that is predominantly expressed in human melanomas and that is recognized by cytolytic T lymphocytes. It is not expressed in normal tissues, except testis. This expression pattern is similar to that of other CT antigens, such	606021
Con_	PRICKLE3	1		1	3.65	PRICKLE3	chrX	-	48929720	48918849	NM_006150	4007	NP_006141	LIM domain only 6	LIM domain only 6 is a three LIM domain-containing protein. The LIM domain is a cysteine-rich sequence motif that binds zinc atoms to form a specific protein-binding interface for protein-protein interactions. [provided by RefSeq].	300111
Con_	PRKAR1B	1		1	4	PRKAR1B	chr7	-	718659	555912	NM_002735	5575	NP_002726	protein kinase, cAMP-dependent, regulatory, type		176911
Con_	PRKCZ	1		1	3.13	PRKCZ	chr1	+	2026014	2106694	NM_001033582	5590	NP_001028754	protein kinase C, zeta isoform 2	Protein kinase C (PKC) zeta is a member of the PKC family of serine/threonine kinases which are involved in a variety of cellular processes such as proliferation, differentiation and secretion. Unlike the classical PKC isoenzymes which are calcium-depende	176982
Con_	PROKR2	1		1	3.68	PROKR2	chr20	-	5243015	5230685	NM_144773	128674	NP_658986	prokineticin receptor 2	Prokineticins are secreted proteins that can promote angiogenesis and induce strong gastrointestinal smooth muscle contraction. The protein encoded by this gene is an integral membrane protein and G protein-coupled receptor for prokineticins. The encoded	607123
Con_	PRSS33	1		1	3.62	PRSS33	chr16	-	2776709	2773954	NM_152891	260429	NP_690851	protease, serine, 33
Con_	PSG7	1		1	3.02	PSG7	chr19	-	48133170	48120123	NM_002783	5676	NP_002774	pregnancy specific beta-1-glycoprotein 7	This gene is a member of the pregnancy-specific glycoprotein (PSG) gene family. The PSG genes are a subgroup of the carcinoembryonic antigen (CEA) family of immunoglobulin-like genes, and are found in a gene cluster at 19q13.1-q13.2 telomeric to another c	176396
Con_	PSG8	1		1	3.23	PSG8	chr19	-	47961671	47948678	NM_001130167	440533	NP_001123639	pregnancy specific beta-1-glycoprotein 8 isoform		176397
Con_	PSPN	1		1	3.65	PSPN	chr19	-	6326860	6326304	NM_004158	5623	NP_004149	persephin precursor	The protein encoded by this gene is a neurotrophic factor, belonging to the GDNF family. Neurotrophic factors are important for the proper development and maintenance of the nervous system. These factors promote neuronal survival and can prevent the neuro	602921
Con_	PTGES2	1		1	3.1	PTGES2	chr9	-	129930533	129922792	NM_198938	80142	NP_945176	prostaglandin E synthase 2 isoform 2	The protein encoded by this gene is a membrane-associated prostaglandin E synthase, which catalyzes the conversion of prostaglandin H2 to prostaglandin E2. This protein also has been shown to activate the transcription regulated by a gamma-interferon-acti	608152
Con_	PTPRA	1		1	4.29	PTPRA	chr20	+	2792840	2967315	NM_002836	5786	NP_002827	protein tyrosine phosphatase, receptor type, A	The protein encoded by this gene is a member of the protein tyrosine phosphatase (PTP) family. PTPs are known to be signaling molecules that regulate a variety of cellular processes including cell growth, differentiation, mitotic cycle, and oncogenic tran	176884
Con_	PTPRCAP	1		1	3.4	PTPRCAP	chr11	-	66961729	66959556	NM_005608	5790	NP_005599	protein tyrosine phosphatase, receptor type,	The protein encoded by this gene was identified as a transmembrane phosphoprotein specifically associated with tyrosine phosphatase PTPRC/CD45, a key regulator of T- and B-lymphocyte activation. The interaction with PTPRC may be required for the stable ex	601577
Con_	PVALB	1		1	3.04	PVALB	chr22	-	35545463	35526690	NM_002854	5816	NP_002845	parvalbumin	The protein encoded by this gene is a high affinity calcium ion-binding protein that is structurally and functionally similar to calmodulin and troponin C. The encoded protein is thought to be involved in muscle relaxation. [provided by RefSeq]. Publicat	168890
Con_	PXMP2	2		1	6.17	PXMP2	chr12	+	131774264	131791650	NM_018663	5827	NP_061133	peroxisomal membrane protein 2, 22kDa
Con_	RAVER1	1		1	3.74	RAVER1	chr19	-	10305314	10287888	NM_133452	125950	NP_597709	RAVER1		609950
Con_	RAX2	2		1	3.79	RAX2	chr19	-	3723219	3720088	NM_032753	84839	NP_116142	retina and anterior neural fold homeobox 2	This gene encodes a homeodomain-containing protein that plays a role in eye development. Mutation of this gene causes age-related macular degeneration type 6, an eye disorder resulting in accumulations of protein and lipid beneath the retinal pigment epit	610362
Con_	RCN3	1		1	3.64	RCN3	chr19	+	54722686	54738702	NM_020650	57333	NP_065701	reticulocalbin 3, EF-hand calcium binding
Con_	RFNG	2		1	3.08	RFNG	chr17	-	77602939	77599066	NM_002917	5986	NP_002908	radical fringe homolog		602578
Con_	RHOXF1	1		1	3.74	RHOXF1	chrX	-	119133875	119127052	NM_139282	158800	NP_644811	Rhox homeobox family, member 1		300446
Con_	RPN2	1		1	3.07	RPN2	chr20	+	35240869	35303437	NM_002951	6185	NP_002942	ribophorin II isoform 1 precursor	This gene encodes a type I integral membrane protein found only in the rough endoplasmic reticulum. The encoded protein is part of an N-oligosaccharyl transferase complex that links high mannose oligosaccharides to asparagine residues found in the Asn-X-S	180490
Con_	RUNX3	1		1	3.35	RUNX3	chr1	-	25129357	25098588	NM_004350	864	NP_004341	runt-related transcription factor 3 isoform 2	This gene encodes a member of the runt domain-containing family of transcription factors. A heterodimer of this protein and a beta subunit forms a complex that binds to the core DNA sequence 5'-PYGPYGGT-3' found in a number of enhancers and promoters, and	600210
Con_	S100A16	1		1	3.74	S100A16	chr1	-	151852138	151845990	NM_080388	140576	NP_525127	S100 calcium binding protein A16
Con_	SBNO2	1		1	3.32	SBNO2	chr19	-	1125282	1058632	NM_014963	22904	NP_055778	strawberry notch homolog 2 isoform 1
Con_	SCN4A	2		1	3.63	SCN4A	chr17	-	59404010	59369645	NM_000334	6329	NP_000325	voltage-gated sodium channel type 4 alpha	Voltage-gated sodium channels are transmembrane glycoprotein complexes composed of a large alpha subunit with 24 transmembrane domains and one or more regulatory beta subunits. They are responsible for the generation and propagation of action potentials i	603967
Con_	SCRIB	1		1	3.34	SCRIB	chr8	-	144969537	144945077	NM_182706	23513	NP_874365	scribble isoform a		607733
Con_	SDHA	1		1	3.09	SDHA	chr5	+	271355	309814	NM_004168	6389	NP_004159	succinate dehydrogenase complex, subunit A,	This gene encodes a major catalytic subunit of succinate-ubiquinone oxidoreductase, a complex of the mitochondrial respiratory chain. The complex is composed of four nuclear-encoded subunits and is localized in the mitochondrial inner membrane. Mutations	600857
Con_	SEPT4	1		1	3.56	SEPT4	chr17	-	53964410	53952614	NM_080416	5414	NP_536341	septin 4 isoform 3	This gene is a member of the septin gene family of nucleotide binding proteins, originally described in yeast as cell division cycle regulatory proteins. Septins are highly conserved in yeast, Drosophila, and mouse and appear to regulate cytoskeletal orga	603696
Con_	SEPT6	1		1	3.04	SEPT6	chrX	-	118711361	118633715	NM_145802	23157	NP_665801	septin 6 isoform D	This gene is a member of the septin family of GTPases. Members of this family are required for cytokinesis. One version of pediatric acute myeloid leukemia is the result of a reciprocal translocation between chromosomes 11 and X, with the breakpoint assoc	300683
Con_	SERPINF1	1		1	3.44	SERPINF1	chr17	+	1612008	1627618	NM_002615	5176	NP_002606	serine (or cysteine) proteinase inhibitor, clade	The PEDF gene is a member of the serpin gene family. Serpins are a group of serine protease inhibitors, some of which have also been reported to exhibit neurotrophic activity.[supplied by OMIM]. Publication Note: This RefSeq record includes a subset of	172860
Con_	SGCA	1		1	4.56	SGCA	chr17	+	45598364	45608291	NM_000023	6442	NP_000014	sarcoglycan, alpha isoform 1 precursor	This gene encodes a component of the dystrophin-glycoprotein complex (DGC), which is critical to the stability of muscle fiber membranes and to the linking of the actin cytoskeleton to the extracellular matrix. Its expression is thought to be restricted t	600119
Con_	SH2B2	1		1	3.39	SH2B2	chr7	+	101715165	101748898	NM_020979	10603	NP_066189	SH2B adaptor protein 2	The protein encoded by this gene is expressed in B lymphocytes and contains pleckstrin homology and src homology 2 (SH2) domains. In Burkitt lymphoma cell lines, it is tyrosine phosphorylated in response to B cell receptor stimulation. Because it binds Sh	605300
Con_	SHANK1	1		1	4.31	SHANK1	chr19	-	55912007	55856895	NM_016148	50944	NP_057232	SH3 and multiple ankyrin repeat domains 1		604999
Con_	SIGIRR	1		1	3.15	SIGIRR	chr11	-	407397	395715	NM_021805	59307	NP_068577	single Ig IL-1R-related molecule		605478
Con_	SLC16A8	2		1	3.33	SLC16A8	chr22	-	36809116	36804089	NM_013356	23539	NP_037488	solute carrier family 16, member 8	Lactate transport across cell membranes is mediated by proton-coupled monocarboxylate transporters, such as SLC16A8 Yoon et al. (1999) [PubMed 10493836].[supplied by OMIM].	610409
Con_	SLC22A12	1		1	3.06	SLC22A12	chr11	+	64114857	64126396	NM_144585	116085	NP_653186	urate anion exchanger 1 isoform a	The protein encoded by this gene is a urate transporter and urate-anion exchanger which regulates the level of urate in the blood. This protein is an integral membrane protein primarily found in kidney. Two transcript variants encoding different isoforms	607096
Con_	SLC25A25	1		1	3.17	SLC25A25	chr9	+	129893948	129911345	NM_001006642	114789	NP_001006643	solute carrier family 25, member 25 isoform c		608745
Con_	SLC25A31	1		1	3.44	SLC25A31	chr4	+	128871004	128914896	NM_031291	83447	NP_112581	solute carrier family 25 (mitochondrial carrier;	Mitochondrial ADP/ATP carriers, such as SLC25A31, are nuclear-coded mitochondrial proteins that catalyze the exchange of ATP generated in mitochondria by ATP synthase (see MIM 108729) against ADP produced in cytosol by most energy-consuming reactions (Dol	610796
Con_	SLC25A34	1		1	3.09	SLC25A34	chr1	+	15935395	15940471	NM_207348	284723	NP_997231	solute carrier family 25, member 34	SLC25A34 belongs to the SLC25 family of mitochondrial carrier proteins (Haitina et al., 2006 [PubMed 16949250]).[supplied by OMIM].	610817
Con_	SLC26A1	1		1	3.48	SLC26A1	chr4	-	977224	971444	NM_213613	10861	NP_998778	solute carrier family 26, member 1 isoform a	This gene is a member of a family of sulfate/anion transporter genes. Family members are well conserved in their genomic (number and size of exons) and protein (aa length among species) structures, but have markedly different tissue expression patterns. T	610130
Con_	SLC44A4	2		1	5.1	SLC44A4	chr6	-	31954802	31938948	NM_025257	80736	NP_079533	choline transporter-like protein 4		606107
Con_	SLC5A1	1		1	3.58	SLC5A1	chr22	+	30769036	30839009	NM_000343	6523	NP_000334	solute carrier family 5 (sodium/glucose	Glucose transporters are integral membrane proteins that mediate the transport of glucose and structurally-related substances across cellular membranes. Two families of glucose transporter have been identified: the facilitated-diffusion glucose transporte	182380
Con_	SLC6A12	1		1	3.26	SLC6A12	chr12	-	193095	169510	NM_001122847	6539	NP_001116319	solute carrier family 6 (neurotransmitter		603080
Con_	SLC6A19	1		1	3.37	SLC6A19	chr5	+	1254709	1278230	NM_001003841	340024	NP_001003841	solute carrier family 6, member 19	This gene encodes a system B(0) transmembrane protein that actively transports most neutral amino acids across the apical membrane of epithelial cells. Mutations in this gene result in Hartnup disorder. [provided by RefSeq].	608893
Con_	SMTN	1		1	3.92	SMTN	chr22	+	29807304	29830609	NM_134270	6525	NP_599032	smoothelin isoform a	This gene encodes a structural protein that is found exclusively in contractile smooth muscle cells. It associates with stress fibers and constitutes part of the cytoskeleton. This gene is localized to chromosome 22q12.3, distal to the TUPLE1 locus and ou	602127
Con_	SNORD105B	1		1	4.65	SNORD105B	chr19	+	10081424	10081516	NR_003688	100113382
Con_	SNURF	1		1	3.22	SNURF	chr15	+	22751227	22774822	NM_005678	8926	NP_005669	SNRPN upstream reading frame protein	This gene encodes a highly basic protein localized to the nucleus. The evolutionarily constrained open reading frame is found on a bicistronic transcript which has a downstream ORF encoding the small nuclear ribonucleoprotein polypeptide N. The upstream c
Con_	SOHLH1	1		1	3.92	SOHLH1	chr9	-	137731195	137725075	NM_001101677	402381	NP_001095147	spermatogenesis and oogenesis specific basic		610224
Con_	SPACA3	1		1	3.36	SPACA3	chr17	+	28342994	28349005	NM_173847	124912	NP_776246	sperm acrosome associated 3
Con_	SPACA4	1		1	3.67	SPACA4	chr19	+	53801811	53802783	NM_133498	171169	NP_598005	sperm acrosomal membrane protein 14		609932
Con_	SPAG7	1		1	3.03	SPAG7	chr17	-	4811856	4803243	NM_004890	9552	NP_004881	sperm associated antigen 7		610056
Con_	SPIB	1		1	3.83	SPIB	chr19	+	55614006	55624061	NM_003121	6689	NP_003112	Spi-B transcription factor (Spi-1/PU.1 related)	SPI1 (MIM 165170) and SPIB are members of a subfamily of ETS (see ETS1; MIM 164720) transcription factors. ETS proteins share a conserved ETS domain that mediates specific DNA binding. SPIB and SPI1 bind to a purine-rich sequence, the PU box (5-prime-GAGG	606802
Con_	SPTB	1		1	3.24	SPTB	chr14	-	64359619	64282753	NM_001024858	6710	NP_001020029	spectrin beta isoform a		182870
Con_	SRD5A2	1		1	3.17	SRD5A2	chr2	-	31659544	31603159	NM_000348	6716	NP_000339	3-oxo-5 alpha-steroid 4-dehydrogenase 2	This gene encodes a microsomal protein expressed at high levels in androgen-sensitive tissues such as the prostate. The encoded protein is active at acidic pH and is sensitive to the 4-azasteroid inhibitor finasteride. Deficiencies in this gene can result	607306
Con_	SRMS	1		1	3.25	SRMS	chr20	-	61649301	61642606	NM_080823	6725	NP_543013	src-related kinase lacking C-terminal regulatory
Con_	SSTR5	1		1	3.03	SSTR5	chr16	+	1068869	1069964	NM_001053	6755	NP_001044	somatostatin receptor 5	Somatostatin acts at many sites to inhibit the release of many hormones and other secretory proteins. The biological effects of somatostatin are probably mediated by a family of G protein-coupled receptors that are expressed in a tissue-specific manner.	182455
Con_	SULT2B1	1		1	4.39	SULT2B1	chr19	+	53747240	53794496	NM_177973	6820	NP_814444	sulfotransferase family, cytosolic, 2B, member 1	Sulfotransferase enzymes catalyze the sulfate conjugation of many hormones, neurotransmitters, drugs, and xenobiotic compounds. These cytosolic enzymes are different in their tissue distributions and substrate specificities. The gene structure (number and	604125
Con_	SURF1	1		1	3.9	SURF1	chr9	-	135213182	135208486	NM_003172	6834	NP_003163	surfeit 1	This gene encodes a protein localized to the inner mitochondrial membrane and thought to be involved in the biogenesis of the cytochrome c oxidase complex. The protein is a member of the SURF1 family, which includes the related yeast protein SHY1 and rick	185620
Con_	SVOPL	1		1	3.65	SVOPL	chr7	-	137999509	137929570	NM_174959	136306	NP_777619	SVOP-like isoform 2		611700
Con_	SYT3	1		1	3.31	SYT3	chr19	-	55833114	55817045	NM_032298	84258	NP_115674	synaptotagmin III		600327
Con_	TBCD	1		1	3.62	TBCD	chr17	+	78303228	78494351	NM_005993	6904	NP_005984	beta-tubulin cofactor D	Cofactor D is one of four proteins (cofactors A, D, E, and C) involved in the pathway leading to correctly folded beta-tubulin from folding intermediates. Cofactors A and D are believed to play a role in capturing and stabilizing beta-tubulin intermediate	604649
Con_	TBX10	1		1	3.49	TBX10	chr11	-	67163607	67155349	NM_005995	347853	NP_005986	T-box 10		604648
Con_	TEX12	1		1	4.98	TEX12	chr11	+	111543304	111548489	NM_031275	56158	NP_112565	testis expressed sequence 12	This gene is similar to a mouse gene that is expressed in the testis.	605791
Con_	TFF2	1		1	3.49	TFF2	chr21	-	42644277	42639537	NM_005423	7032	NP_005414	trefoil factor 2 precursor	Members of the trefoil family are characterized by having at least one copy of the trefoil motif, a 40-amino acid domain that contains three conserved disulfides. They are stable secretory proteins expressed in gastrointestinal mucosa. Their functions are	182590
Con_	TGM2	1		1	3.11	TGM2	chr20	-	36227114	36190277	NM_004613	7052	NP_004604	transglutaminase 2 isoform a	Transglutaminases are enzymes that catalyze the crosslinking of proteins by epsilon-gamma glutamyl lysine isopeptide bonds. While the primary structure of transglutaminases is not conserved, they all have the same amino acid sequence at their active sites	190196
Con_	THEG	1		1	4.41	THEG	chr19	-	327009	313056	NM_016585	51298	NP_057669	Theg homolog isoform 1	This gene is specifically expressed in the nucleus of haploid male germ cells. It encodes a protein that may be involved in the regulation of germ cell nuclear functions. Alternatively spliced transcript variants encoding distinct isoforms have been repor	609503
Con_	TMC4	1		1	3.11	TMC4	chr19	-	59368756	59355647	NM_144686	147798	NP_653287	transmembrane channel-like 4 isoform 2
Con_	TMC6	1		1	3.01	TMC6	chr17	-	73636456	73620593	NM_001127198	11322	NP_001120670	transmembrane channel-like 6	Epidermodysplasia verruciformis (EV) is an autosomal recessive dermatosis characterized by abnormal susceptibility to human papillomaviruses (HPVs) and a high rate of progression to squamous cell carcinoma on sun-exposed skin. EV is caused by mutations in	605828
Con_	TMEM105	1		1	3.32	TMEM105	chr17	-	76919069	76899668	NM_178520	284186	NP_848615	transmembrane protein 105
Con_	TMEM143	1		1	3.91	TMEM143	chr19	-	53558998	53527427	NM_018273	55260	NP_060743	transmembrane protein 143
Con_	TMEM86B	1		1	4.24	TMEM86B	chr19	-	60432444	60429923	NM_173804	255043	NP_776165	transmembrane protein 86B
Con_	TMEM88	1		1	4.21	TMEM88	chr17	+	7699108	7700142	NM_203411	92162	NP_981956	transmembrane protein 88
Con_	TMEM95	1		1	3.07	TMEM95	chr17	+	7199220	7201262	NM_198154	339168	NP_937797	transmembrane protein 95
Con_	TMEM97	1		1	3.78	TMEM97	chr17	+	23670247	23679838	NM_014573	27346	NP_055388	transmembrane protein 97
Con_	TMUB1	1		1	3.5	TMUB1	chr7	-	150411346	150409105	NM_031434	83590	NP_113622	transmembrane and ubiquitin-like domain
Con_	TNFRSF10A	1		1	3.06	TNFRSF10A	chr8	-	23138584	23104914	NM_003844	8797	NP_003835	tumor necrosis factor receptor superfamily,	The protein encoded by this gene is a member of the TNF-receptor superfamily. This receptor is activated by tumor necrosis factor-related apoptosis inducing ligand (TNFSF10/TRAIL), and thus transduces cell death signal and induces cell apoptosis. Studies	603611
Con_	TNFSF13	1		1	3.26	TNFSF13	chr17	+	7402332	7405649	NM_172088	8741	NP_742085	tumor necrosis factor ligand superfamily, member	The protein encoded by this gene is a member of the tumor necrosis factor (TNF) ligand family. This protein is a ligand for TNFRSF17/BCMA, a member of the TNF receptor family. This protein and its receptor are both found to be important for B cell develop	604472
Con_	TRAF2	1		1	3.55	TRAF2	chr9	+	138900785	138940888	NM_021138	7186	NP_066961	TNF receptor-associated factor 2	The protein encoded by this gene is a member of the TNF receptor associated factor (TRAF) protein family. TRAF proteins associate with, and mediate the signal transduction from members of the TNF receptor superfamily. This protein directly interacts with	601895
Con_	TRIM65	1		1	3.92	TRIM65	chr17	-	71404649	71396635	NM_173547	201292	NP_775818	tripartite motif-containing 65
Con_	TRPV1	1		1	3.14	TRPV1	chr17	-	3459454	3415489	NM_080704	7442	NP_542435	transient receptor potential cation channel,	Capsaicin, the main pungent ingredient in hot chili peppers, elicits a sensation of burning pain by selectively activating sensory neurons that convey information about noxious stimuli to the central nervous system. The protein encoded by this gene is a r	602076
Con_	TSSK6	1		1	3.75	TSSK6	chr19	-	19487469	19486027	NM_032037	83983	NP_114426	serine/threonine protein kinase SSTK	TSSK6 is a serine/threonine protein kinase that is required for postmeiotic chromatin remodeling and male fertility (Spiridonov et al., 2005 [PubMed 15870294]).[supplied by OMIM].	610712
Con_	TTLL10	1		1	3.49	TTLL10	chr1	+	1104939	1111106	NM_153254	254173	NP_694986	tubulin tyrosine ligase-like family, member 10
Con_	TUBA3D	1		1	4.05	TUBA3D	chr2	+	131950135	131956977	NM_080386	113457	NP_525125	tubulin, alpha 3d
Con_	TUBA4B	1		1	3.05	TUBA4B	chr2	+	219826208	219845154	NR_003063	80086
Con_	TUBB4Q	1		1	3.51	TUBB4Q	chr4	-	191143018	191140671	NM_020040	56604	NP_064424	tubulin, beta polypeptide 4, member Q
Con_	TUBB8	1		1	3.25	TUBB8	chr10	-	85178	82996	NM_177987	347688	NP_817124	tubulin, beta 8
Con_	TUBGCP2	1		1	3.47	TUBGCP2	chr10	-	134972634	134943127	NM_006659	10844	NP_006650	tubulin, gamma complex associated protein 2
Con_	U2AF2	1		1	4.16	U2AF2	chr19	+	60857227	60877894	NM_007279	11338	NP_009210	U2 (RNU2) small nuclear RNA auxiliary factor 2	U2 auxiliary factor (U2AF), comprised of a large and a small subunit, is a non-snRNP protein required for the binding of U2 snRNP to the pre-mRNA branch site. This gene encodes the U2AF large subunit which contains a sequence-specific RNA-binding region w	191318
Con_	UPB1	1		1	3.25	UPB1	chr22	+	23221250	23252553	NM_016327	51733	NP_057411	beta-ureidopropionase	This gene encodes a protein that belongs to the CN hydrolase family. Beta-ureidopropionase catalyzes the last step in the pyrimidine degradation pathway. The pyrimidine bases uracil and thymine are degraded via the consecutive action of dihydropyrimidine	606673
Con_	VPS16	1		1	4.29	VPS16	chr20	+	2792592	2795380	NM_080414	64601	NP_536339	vacuolar protein sorting 16 isoform 2	Vesicle mediated protein sorting plays an important role in segregation of intracellular molecules into distinct organelles. Genetic studies in yeast have identified more than 40 vacuolar protein sorting (VPS) genes involved in vesicle transport to vacuol	608550
Con_	WDR45L	1		1	3.55	WDR45L	chr17	-	78199700	78165726	NM_019613	56270	NP_062559	WDR45-like	This gene encodes a member of the WIPI or SVP1 family of WD40 repeat-containing proteins. The protein contains seven WD40 repeats that are thought to fold into a beta-propeller structure that mediates protein-protein interactions, and a conserved motif fo	609226
Con_	WISP3	1		1	4.4	WISP3	chr6	+	112482063	112497580	NM_198239	8838	NP_937882	WNT1 inducible signaling pathway protein 3	This gene encodes a member of the WNT1 inducible signaling pathway (WISP) protein subfamily, which belongs to the connective tissue growth factor (CTGF) family. WNT1 is a member of a family of cysteine-rich, glycosylated signaling proteins that mediate di	603400
Con_	WNK1	1		1	3.23	WNK1	chr12	+	732485	890879	NM_018979	65125	NP_061852	WNK lysine deficient protein kinase 1	The WNK1 gene encodes a cytoplasmic serine-threonine kinase expressed in distal nephron.[supplied by OMIM]. Publication Note: This RefSeq record includes a subset of the publications that are available for this gene. Please see the Entrez Gene record to	605232
Con_	WWP2	1		1	3.43	WWP2	chr16	+	68516401	68533144	NM_199424	11060	NP_955456	WW domain containing E3 ubiquitin protein ligase	This gene encodes a member of the NEDD4-like protein family. The family of proteins is known to possess ubiquitin-protein ligase activity. The encoded protein contains 4 tandem WW domains. The WW domain is a protein motif consisting of 35 to 40 amino acid	602308
Con_	YJEFN3	1		1	3.53	YJEFN3	chr19	+	19500719	19509393	NM_198537	374887	NP_940939	YjeF N-terminal domain containing 3
Con_	ZBED1	1		1	3.37	ZBED1	chrY	-	2429008	2414454	NM_004729	9189	NP_004720	zinc finger, BED-type containing 1		300178
Con_	ZCCHC14	1		1	3.36	ZCCHC14	chr16	-	86082961	85997352	NM_015144	23174	NP_055959	zinc finger, CCHC domain containing 14
Con_	ZGPAT	1		1	3.55	ZGPAT	chr20	+	61809834	61837938	NM_032527	84619	NP_115916	zinc finger, CCCH-type with G patch domain
Con_	ZNF623	1		1	4.9	ZNF623	chr8	+	144803096	144807043	NM_014789	9831	NP_055604	zinc finger protein 623 isoform 1
Con_	ZNF750	1		1	3.43	ZNF750	chr17	-	78391220	78380598	NM_024702	79755	NP_078978	zinc finger protein 750	This gene encodes a protein with a nuclear localization site and a C2H2 zinc finger domain. Mutations in this gene have been associated with seborrhea-like dermatitis with psoriasiform elements. [provided by RefSeq].	610226

## Sheet: 134 hypermethylated gene
					134 testis and epididymis-specific hypermethylated genes
SampleName	GeneName	Methylation Peak(PV)	Methylation peak (Nor)	PositiveSampleCount	PeakScore	GeneName	Chromosome	Strand	TransStart	TransEnd	Accession	LocusLinkID	ProteinID	ProteinName	mRNADescription	OMIMID
Vas	ADCK1		1	1	3.55	ADCK1	chr14	+	77336178	77470049	NM_020421	57143	NP_065154	aarF domain containing kinase 1 isoform a
Vas	AFG3L1		1	1	3.06	AFG3L1	chr16	+	88566488	88594696	NR_003228	172				603020
Vas	AMY1A		1	1	3.82	AMY1A	chr1	+	103999663	104008696	NM_001008221	276	NP_001008222	salivary amylase alpha 1A precursor	Amylases are secreted proteins that hydrolyze 1,4-alpha-glucoside bonds in oligosaccharides and polysaccharides, and thus catalyze the first step in digestion of dietary starch and glycogen. The human genome has a cluster of several amylase genes that are	104700
Vas	AMY1B		1	1	3.82	AMY1B	chr1	+	103999847	104008695	NM_001008218	277	NP_001008219	salivary amylase alpha 1B precursor	Amylases are secreted proteins that hydrolyze 1,4-alpha-glucoside bonds in oligosaccharides and polysaccharides, and thus catalyze the first step in digestion of dietary starch and glycogen. The human genome has a cluster of several amylase genes that are	104701
Vas	AMY1C		1	1	3.82	AMY1C	chr1	+	103999825	104008695	NM_001008219	278	NP_001008220	salivary amylase alpha 1C precursor	Amylases are secreted proteins that hydrolyze 1,4-alpha-glucoside bonds in oligosaccharides and polysaccharides, and thus catalyze the first step in digestion of dietary starch and glycogen. The human genome has a cluster of several amylase genes that are	104702
Vas	ANKRD46		1	1	3.14	ANKRD46	chr8	-	101641188	101602175	NM_198401	157567	NP_940683	ankyrin repeat domain 46
Vas	APLP2		1	1	3.49	APLP2	chr11	+	129444925	129519915	NM_001642	334	NP_001633	amyloid beta (A4) precursor-like protein 2		104776
Vas	ASNA1		1	1	3.08	ASNA1	chr19	+	12709305	12720137	NM_004317	439	NP_004308	arsA arsenite transporter, ATP-binding, homolog	ASNA1 is the human homolog of the bacterial arsA gene. In E. coli, ArsA ATPase is the catalytic component of a multisubunit oxyanion pump that is responsible for resistance to arsenicals and antimonials.[supplied by OMIM].	601913
Vas	BCAR1		1	1	3.38	BCAR1	chr16	-	73843004	73820428	NM_014567	9564	NP_055382	breast cancer anti-estrogen resistance 1		602941
Vas	C10orf139		1	1	3.33	C10orf139	chr10	+	1195707	1200612	NR_015376	399706
Vas	C10orf99		1	1	3.41	C10orf99	chr10	+	85923533	85935030	NM_207373	387695	NP_997256	hypothetical protein LOC387695 precursor
Vas	C13orf28		1	1	3.09	C13orf28	chr13	+	112078669	112137002	NM_145248	122258	NP_660291	hypothetical protein LOC122258
Vas	C15orf24		1	1	3.65	C15orf24	chr15	-	32181345	32163515	NM_020154	56851	NP_064539	chromosome 15 open reading frame 24
Vas	C15orf40		1	1	3.23	C15orf40	chr15	-	81471362	81464407	NM_144597	123207	NP_653198	hypothetical protein LOC123207
Vas	C17orf87		1	1	3.3	C17orf87	chr17	-	5078807	5054624	NM_207103	388325	NP_996986	hypothetical protein LOC388325
Vas	C19orf43		1	1	3.08	C19orf43	chr19	-	12706529	12702453	NM_024038	79002	NP_076943	hypothetical protein MGC2803
Vas	C19orf48		1	1	3.06	C19orf48	chr19	-	55999786	55992772	NM_199249	84798	NP_954857	multidrug resistance-related protein
Vas	C20orf106		1	1	3.4	C20orf106	chr20	+	54533191	54534608	NM_001012971	200232	NP_001012989	hypothetical protein LOC200232
Vas	C22orf28		1	1	3.23	C22orf28	chr22	-	31138274	31113561	NM_014306	51493	NP_055121	hypothetical protein LOC51493
Vas	C22orf32		1	1	3.34	C22orf32	chr22	+	40805644	40810234	NM_033318	91689	NP_201575	hypothetical protein LOC91689
Vas	C7orf49		1	1	3.66	C7orf49	chr7	-	134506072	134501071	NM_024033	78996	NP_076938	modulator of retrovirus infection
Vas	C9orf153		1	1	3.13	C9orf153	chr9	-	88064339	88032045	NM_001010907	389766	NP_001010907	hypothetical protein LOC389766
Vas	CCDC8		1	1	3.39	CCDC8	chr19	-	51608759	51605426	NM_032040	83987	NP_114429	coiled-coil domain containing 8
Vas	CCDC84		1	1	3.37	CCDC84	chr11	+	118374061	118391665	NM_198489	338657	NP_940891	coiled-coil domain containing 84
Vas	CCNB1		1	1	3.05	CCNB1	chr5	+	68498668	68509826	NM_031966	891	NP_114172	cyclin B1	The protein encoded by this gene is a regulatory protein involved in mitosis. The gene product complexes with p34(cdc2) to form the maturation-promoting factor (MPF). Two alternative transcripts have been found, a constitutively expressed transcript and a	123836
Vas	CD300C		1	1	3.43	CD300C	chr17	-	70053877	70048841	NM_006678	10871	NP_006669	CD300C antigen	The CMRF35 antigen, which was identified by reactivity with a monoclonal antibody, is present on monocytes, neutrophils, and some T and B lymphocytes (Jackson et al., 1992 [PubMed 1349532]).[supplied by OMIM]. Sequence Note: removed 2 bases from the 3' e	606786
Vas	CFDP1		1	1	3.55	CFDP1	chr16	-	74024888	73885108	NM_006324	10428	NP_006315	craniofacial development protein 1		608108
Vas	CHRFAM7A		1	1	3.2	CHRFAM7A	chr15	-	28473156	28440734	NM_139320	89832	NP_647536	CHRNA7-FAM7A fusion isoform 1	The nicotinic acetylcholine receptors (nAChRs) are members of a superfamily of ligand-gated ion channels that mediate fast signal transmission at synapses. The family member CHRNA7, which is located on chromosome 15 in a region associated with several neu	609756
Vas	CLPB		1	1	3.31	CLPB	chr11	-	71823216	71681117	NM_030813	81570	NP_110440	caseinolytic peptidase B
Vas	CPNE1		1	1	3.04	CPNE1	chr20	-	33705245	33677381	NM_003915	8904	NP_003906	copine I isoform b	Calcium-dependent membrane-binding proteins may regulate molecular events at the interface of the cell membrane and cytoplasm. This gene encodes a calcium-dependent protein that also contains two N-terminal type II C2 domains and an integrin A domain-like	604205
Vas	CSRP2BP		1	1	3.06	CSRP2BP	chr20	+	18073742	18117016	NM_177926	57325	NP_808779	CSRP2 binding protein isoform b	CSRP2 is a protein containing two LIM domains, which are double zinc finger motifs found in proteins of diverse function. CSRP2 and some related proteins are thought to act as protein adapters, bridging two or more proteins to form a larger protein comple
Vas	CYTSA		1	1	4.2	CYTSA	chr22	+	22996785	23143707	NM_015330	23384	NP_056145	cytospin A
Vas	DEFB4		1	1	3.4	DEFB4	chr8	+	7789608	7791647	NM_004942	1673	NP_004933	defensin, beta 4 precursor	Defensins form a family of microbicidal and cytotoxic peptides made by neutrophils. Members of the defensin family are highly similar in protein sequence. This gene encodes defensin, beta 4, an antibiotic peptide which is locally regulated by inflammation	602215
Vas	EDNRB		1	1	3.02	EDNRB	chr13	-	77390967	77367616	NM_003991	1910	NP_003982	endothelin receptor type B isoform 2 precursor	The protein encoded by this gene is a G protein-coupled receptor which activates a phosphatidylinositol-calcium second messenger system. Its ligand, endothelin, consists of a family of three potent vasoactive peptides: ET1, ET2, and ET3. Studies suggest t	131244
Vas	EID2B		1	1	3.01	EID2B	chr19	-	44715334	44713469	NM_152361	126272	NP_689574	EP300 interacting inhibitor of differentiation
Vas	EIF2B3		1	1	3.63	EIF2B3	chr1	-	45224869	45089036	NM_020365	8891	NP_065098	eukaryotic translation initiation factor 2B,		606273
Vas	ENTHD1		1	1	3.1	ENTHD1	chr22	-	38619740	38468994	NM_152512	150350	NP_689725	ENTH domain containing 1
Vas	EXOSC2		1	1	3.41	EXOSC2	chr9	+	132558978	132570273	NM_014285	23404	NP_055100	exosome component 2		602238
Vas	FAM18B2		1	1	3.51	FAM18B2	chr17	-	15407670	15346302	NM_145301	201158	NP_660344	hypothetical protein LOC201158 isoform 1
Vas	FAM47C		1	1	3.02	FAM47C	chrX	+	36936390	36939660	NM_001013736	442444	NP_001013758	hypothetical protein LOC442444
Vas	FAM74A1		1	1	3.03	FAM74A1	chr9	+	39890199	39897240	NR_026803	401507
Vas	FAM74A4		2	1	3.19	FAM74A4	chr9	-	65234206	65227092	NR_026802	401508
Vas	FOXD4		1	1	3.71	FOXD4	chr9	-	108417	106234	NM_207305	2298	NP_997188	forkhead box D4		601092
Vas	FOXD4L1		1	1	3.13	FOXD4L1	chr2	+	113973130	113975197	NM_012184	200350	NP_036316	forkhead box D4-like 1	This gene is a member of the forkhead/winged-helix (FOX) family of transcription factors with highly conserved FOX DNA-binding domains. Members of the FOX family of transcription factors are regulators of embryogenesis and may play a role in human cancer.	611084
Vas	GDF9		1	1	3.91	GDF9	chr5	-	132228376	132224776	NM_005260	2661	NP_005251	growth differentiation factor 9 precursor	Growth factors synthesized by ovarian somatic cells directly affect oocyte growth and function. Growth differentiation factor-9 (GDF9) is expressed in oocytes and is thought to be required for ovarian folliculogenesis. GDF9 is a member of the transforming	601918
Vas	GLT6D1		1	1	3.32	GLT6D1	chr9	-	137671207	137655322	NM_182974	360203	NP_892019	glycosyltransferase 6 domain containing 1
Vas	GPR6		1	1	3.01	GPR6	chr6	+	110406990	110408616	NM_005284	2830	NP_005275	G protein-coupled receptor 6		600553
Vas	HIST1H4G		2	1	3.36	HIST1H4G	chr6	-	26355184	26354817	NM_003547	8369	NP_003538	histone cluster 1, H4g	Histones are basic nuclear proteins that are responsible for the nucleosome structure of the chromosomal fiber in eukaryotes. Two molecules of each of the four core histones (H2A, H2B, H3, and H4) form an octamer, around which approximately 146 bp of DNA	602832
Vas	HSPA1A		1	1	3.32	HSPA1A	chr6	+	31891269	31893698	NM_005345	3303	NP_005336	heat shock 70kDa protein 1A	This intronless gene encodes a 70kDa heat shock protein which is a member of the heat shock protein 70 family. In conjuction with other heat shock proteins, this protein stabilizes existing proteins against aggregation and mediates the folding of newly tr	140550
Vas	IL28A		1	1	3.38	IL28A	chr19	+	44450996	44452572	NM_172138	282616	NP_742150	interleukin 28A	This gene encodes a cytokine distantly related to type I interferons and the IL-10 family. This gene, interleukin 28B (IL28B), and interleukin 29 (IL29) are three closely related cytokine genes that form a cytokine gene cluster on a chromosomal region map	607401
Vas	KALRN		1	1	3.26	KALRN	chr3	+	125296274	125922726	NM_001024660	8997	NP_001019831	kalirin, RhoGEF kinase isoform 1	Huntington's disease (HD), a neurodegenerative disorder characterized by loss of striatal neurons, is caused by an expansion of a polyglutamine tract in the HD protein huntingtin. This gene encodes a protein that interacts with the huntingtin-associated p	604605
Vas	KIAA0746		1	1	3.02	KIAA0746	chr4	-	25473708	25358146	NM_015187	23231	NP_056002	hypothetical protein LOC23231
Vas	KIAA1772		1	1	3.1	KIAA1772	chr18	+	17076200	17356787	NM_001142966	80000	NP_001136438	KIAA1772
Vas	KRT31		1	1	3.06	KRT31	chr17	-	36807370	36803502	NM_002277	3881	NP_002268	keratin 31	The protein encoded by this gene is a member of the keratin gene family. As a type I hair keratin, it is an acidic protein which heterodimerizes with type II keratins to form hair and nails. The type I hair keratins are clustered in a region of chromosome	601077
Vas	LAPTM4B		1	1	3.02	LAPTM4B	chr8	+	98856984	98934006	NM_018407	55353	NP_060877	lysosomal associated transmembrane protein 4
Vas	LEPROTL1		1	1	3.36	LEPROTL1	chr8	+	30072463	30114764	NM_001128208	23484	NP_001121680	leptin receptor overlapping transcript-like 1		607338
Vas	LOC253039		1	1	3.22	LOC253039	chr9	+	122645140	122656465	NR_024408	253039
Vas	LOC389834		1	1	3.45	LOC389834	chr4_random	-	736550	732467	NM_001013655	389834	NP_001013677	hypothetical protein LOC389834
Vas	LOC440093		1	1	3.17	LOC440093	chr12	-	31836442	31835385	NM_001013699	440093	NP_001013721	histone H3-like
Vas	LSMD1		1	1	3.14	LSMD1	chr17	-	7701897	7700727	NM_032356	84316	NP_115732	LSM domain containing 1
Vas	MAGOH		1	1	3.44	MAGOH	chr1	-	53476795	53465151	NM_002370	4116	NP_002361	mago-nashi homolog	Drosophila that have mutations in their mago nashi (grandchildless) gene produce progeny with defects in germplasm assembly and germline development. This gene encodes the mammalian mago nashi homolog. In mammals, mRNA expression is not limited to the ger	602603
Vas	MCCD1		1	1	3.34	MCCD1	chr6	+	31604717	31605987	NM_001011700	401250	NP_001011700	mitochondrial coiled-coil domain 1		609624
Vas	MCM10		1	1	3.04	MCM10	chr10	+	13243586	13293110	NM_182751	55388	NP_877428	minichromosome maintenance complex component 10	The protein encoded by this gene is one of the highly conserved mini-chromosome maintenance proteins (MCM) that are involved in the initiation of eukaryotic genome replication. The hexameric protein complex formed by MCM proteins is a key component of the	609357
Vas	MGC16385		1	1	3.06	MGC16385	chr16	-	88566443	88563701	NM_145039	92806	NP_659476	hypothetical protein LOC92806
Vas	MLANA		1	1	4.06	MLANA	chr9	+	5880908	5899822	NM_005511	2315	NP_005502	melan-A		605513
Vas	MMP17		1	1	3.02	MMP17	chr12	+	130878893	130902269	NM_016155	4326	NP_057239	matrix metalloproteinase 17 preproprotein	Proteins of the matrix metalloproteinase (MMP) family are involved in the breakdown of extracellular matrix in normal physiological processes, such as embryonic development, reproduction, and tissue remodeling, as well as in disease processes, such as art	602285
Vas	MORF4		1	1	3.08	MORF4	chr4	-	174774369	174773661	NM_006792	10934	NP_006783	mortality factor 4	Cellular senescence, the terminal nondividing state that normal cells enter following completion of their proliferative potential, is the dominant phenotype in hybrids of normal and immortal cells. Fusions of immortal human cell lines with each other have	116960
Vas	MRGPRD		1	1	3.03	MRGPRD	chr11	-	68505031	68504065	NM_198923	116512	NP_944605	MAS-related GPR, member D		607231
Vas	MRGPRX1		1	1	3.15	MRGPRX1	chr11	-	18913125	18911935	NM_147199	259249	NP_671732	MAS-related GPR, member X1		607227
Vas	MRPL53		1	1	3.36	MRPL53	chr2	-	74553435	74552616	NM_053050	116540	NP_444278	mitochondrial ribosomal protein L53	Mammalian mitochondrial ribosomal proteins are encoded by nuclear genes and help in protein synthesis within the mitochondrion. Mitochondrial ribosomes (mitoribosomes) consist of a small 28S subunit and a large 39S subunit. They have an estimated 75% prot	611857
Vas	NBPF15		1	1	3.4	NBPF15	chr1	+	146827613	146862782	NM_173638	284565	NP_775909	hypothetical protein LOC284565		610414
Vas	NCK2		1	1	4.33	NCK2	chr2	+	105834736	105877160	NM_001004720	8440	NP_001004720	NCK adaptor protein 2 isoform A	This gene encodes a member of the NCK family of adaptor proteins. The protein contains three SH3 domains and one SH2 domain. The protein has no known catalytic function but has been shown to bind and recruit various proteins involved in the regulation of	604930
Vas	NDUFA10		1	1	3.05	NDUFA10	chr2	-	240613471	240548828	NM_004544	4705	NP_004535	NADH dehydrogenase (ubiquinone) 1 alpha	The protein encoded by this gene belongs to the complex I 42kDA subunit family. Mammalian complex I is the first enzyme complex in the electron transport chain of mitochondria. It is composed of 45 different subunits. This protein is a component of the hy	603835
Vas	NENF		1	1	3.94	NENF	chr1	+	210672851	210686342	NM_013349	29937	NP_037481	neuron derived neurotrophic factor precursor	This gene encodes a neurotrophic factor that may play a role in neuron differentiation and development. A pseudogene of this gene is found on chromosome 12. Alternate splicing of this gene results in multiple transcript variants. [provided by RefSeq].	611874
Vas	NLRP13		1	1	3.26	NLRP13	chr19	-	61135514	61099122	NM_176810	126204	NP_789780	NACHT, leucine rich repeat and PYD containing	NALPs are cytoplasmic proteins that form a subfamily within the larger CATERPILLER protein family. Most short NALPs, such as NALP13, have an N-terminal pyrin (MEFV; MIM 608107) domain (PYD), followed by a NACHT domain, a NACHT-associated domain (NAD), and	609660
Vas	NLRP2		2	1	3.24	NLRP2	chr19	+	60169582	60204317	NM_017852	55655	NP_060322	NLR family, pyrin domain containing 2	NALP proteins, such as NALP2, are characterized by an N-terminal pyrin (MIM 608107) domain (PYD) and are involved in the activation of caspase-1 (CASP1; MIM 147678) by Toll-like receptors (see TLR4; MIM 603030). They may also be involved in protein comple	609364
Vas	OR1B1		1	1	3.52	OR1B1	chr9	-	124431635	124430678	NM_001004450	347169	NP_001004450	olfactory receptor, family 1, subfamily B,	Olfactory receptors interact with odorant molecules in the nose, to initiate a neuronal response that triggers the perception of a smell. The olfactory receptor proteins are members of a large family of G-protein-coupled receptors (GPCR) arising from sing
Vas	OR2A14		1	1	3.13	OR2A14	chr7	+	143457138	143458071	NM_001001659	135941	NP_001001659	olfactory receptor, family 2, subfamily A,	Olfactory receptors interact with odorant molecules in the nose, to initiate a neuronal response that triggers the perception of a smell. The olfactory receptor proteins are members of a large family of G-protein-coupled receptors (GPCR) arising from sing
Vas	OR2T8		1	1	3.42	OR2T8	chr1	+	246150942	246151881	NM_001005522	343172	NP_001005522	olfactory receptor, family 2, subfamily T,	Olfactory receptors interact with odorant molecules in the nose, to initiate a neuronal response that triggers the perception of a smell. The olfactory receptor proteins are members of a large family of G-protein-coupled receptors (GPCR) arising from sing
Vas	OR51G2		1	1	3.24	OR51G2	chr11	-	4893469	4892524	NM_001005238	81282	NP_001005238	olfactory receptor, family 51, subfamily G,	Olfactory receptors interact with odorant molecules in the nose, to initiate a neuronal response that triggers the perception of a smell. The olfactory receptor proteins are members of a large family of G-protein-coupled receptors (GPCR) arising from sing
Vas	OR5C1		1	1	3.13	OR5C1	chr9	+	124591032	124591995	NM_001001923	392391	NP_001001923	olfactory receptor, family 5, subfamily C,	Olfactory receptors interact with odorant molecules in the nose, to initiate a neuronal response that triggers the perception of a smell. The olfactory receptor proteins are members of a large family of G-protein-coupled receptors (GPCR) arising from sing
Vas	OR5M3		1	1	3.31	OR5M3	chr11	-	55994549	55993625	NM_001004742	219482	NP_001004742	olfactory receptor, family 5, subfamily M,	Olfactory receptors interact with odorant molecules in the nose, to initiate a neuronal response that triggers the perception of a smell. The olfactory receptor proteins are members of a large family of G-protein-coupled receptors (GPCR) arising from sing
Vas	OR6B1		1	1	3.08	OR6B1	chr7	+	143332022	143332958	NM_001005281	135946	NP_001005281	olfactory receptor, family 6, subfamily B,	Olfactory receptors interact with odorant molecules in the nose, to initiate a neuronal response that triggers the perception of a smell. The olfactory receptor proteins are members of a large family of G-protein-coupled receptors (GPCR) arising from sing
Vas	OR6T1		1	1	3.56	OR6T1	chr11	-	123319755	123318783	NM_001005187	219874	NP_001005187	olfactory receptor, family 6, subfamily T,	Olfactory receptors interact with odorant molecules in the nose, to initiate a neuronal response that triggers the perception of a smell. The olfactory receptor proteins are members of a large family of G-protein-coupled receptors (GPCR) arising from sing
Vas	OR9A4		1	1	3.32	OR9A4	chr7	+	141265144	141266089	NM_001001656	130075	NP_001001656	olfactory receptor, family 9, subfamily A,	Olfactory receptors interact with odorant molecules in the nose, to initiate a neuronal response that triggers the perception of a smell. The olfactory receptor proteins are members of a large family of G-protein-coupled receptors (GPCR) arising from sing
Vas	ORM2		1	1	3.38	ORM2	chr9	+	116131889	116135357	NM_000608	5005	NP_000599	orosomucoid 2	This gene encodes a key acute phase plasma protein. Because of its increase due to acute inflammation, this protein is classified as an acute-phase reactant. The specific function of this protein has not yet been determined; however, it may be involved i	138610
Vas	PAK1IP1		1	1	3.38	PAK1IP1	chr6	+	10803173	10817956	NM_017906	55003	NP_060376	PAK1 interacting protein 1		607811
Vas	PARL		1	1	3.02	PARL	chr3	-	185085387	185029866	NM_018622	55486	NP_061092	presenilin associated, rhomboid-like isoform 1	This gene encodes a mitochondrial integral membrane protein. Following proteolytic processing of this protein, a small peptide (P-beta) is formed and translocated to the nucleus. This gene may be involved in signal transduction via regulated intramembrane	607858
Vas	PCDHA7		1	1	3.34	PCDHA7	chr5	+	140194152	140372113	NM_018910	56141	NP_061733	protocadherin alpha 7 isoform 1 precursor	This gene is a member of the protocadherin alpha gene cluster, one of three related gene clusters tandemly linked on chromosome five that demonstrate an unusual genomic organization similar to that of B-cell and T-cell receptor gene clusters. The alpha ge	606313
Vas	PEG10		1	1	3.84	PEG10	chr7	+	94123572	94136942	NM_015068	23089	NP_055883	paternally expressed 10 isoform RF1/2	This gene includes two overlapping reading frames of the same transcript encoding distinct isoforms. The shorter isoform has a CCHC-type zinc finger motif containing a sequence characteristic of gag proteins of most retroviruses and some retrotransposons,	609810
Vas	PGA5		1	1	3.97	PGA5	chr11	+	60765244	60775491	NM_014224	5222	NP_055039	pepsinogen 5, group I		169730
Vas	PIWIL4		1	1	3.05	PIWIL4	chr11	+	93940121	93994234	NM_152431	143689	NP_689644	piwi-like 4	PIWIL4 belongs to the Argonaute family of proteins, which function in development and maintenance of germline stem cells (Sasaki et al., 2003 [PubMed 12906857]).[supplied by OMIM].	610315
Vas	PPIAL4A		1	1	3.28	PPIAL4A	chr1	-	146422043	146421383	NM_178230	164022	NP_839944	peptidylprolyl isomerase A-like 4A		608608
Vas	PPIL4		1	1	3.68	PPIL4	chr6	-	149908864	149867323	NM_139126	85313	NP_624311	peptidylprolyl isomerase-like 4	This gene is a member of the cyclophilin family of peptidylprolyl isomerases. The cyclophilins are a highly conserved family, members of which play an important role in protein folding, immunosuppression by cyclosporin A, and infection of HIV-1 virions. [	607609
Vas	PSMA1		1	1	3.05	PSMA1	chr11	-	14621756	14482998	NM_148976	5682	NP_683877	proteasome alpha 1 subunit isoform 1	The proteasome is a multicatalytic proteinase complex with a highly ordered ring-shaped 20S core structure. The core structure is composed of 4 rings of 28 non-identical subunits; 2 rings are composed of 7 alpha subunits and 2 rings are composed of 7 beta	602854
Vas	PSMD5		1	1	3.22	PSMD5	chr9	-	122645027	122618152	NM_005047	5711	NP_005038	proteasome 26S non-ATPase subunit 5	The 26S proteasome is a multicatalytic proteinase complex with a highly ordered structure composed of 2 complexes, a 20S core and a 19S regulator. The 20S core is composed of 4 rings of 28 non-identical subunits; 2 rings are composed of 7 alpha subunits a	604452
Vas	PSTK		1	1	3.07	PSTK	chr10	+	124729545	124739894	NM_153336	118672	NP_699167	phosphoseryl-tRNA kinase		611310
Vas	RAPGEF1		1	1	3.16	RAPGEF1	chr9	-	133602746	133441977	NM_005312	2889	NP_005303	guanine nucleotide-releasing factor 2 isoform a	This gene encodes a human guanine nucleotide exchange factor. It transduces signals from CRK by binding the SH3 domain of CRK, and activating several members of the Ras family of GTPases. This signaling cascade that may be involved in apoptosis, integrin-	600303
Vas	RBBP6		1	1	3.32	RBBP6	chr16	+	24458408	24491684	NM_006910	5930	NP_008841	retinoblastoma-binding protein 6 isoform 1	The retinoblastoma tumor suppressor (pRB) protein binds with many other proteins. In various human cancers, pRB suppresses cellular proliferation and is inactivated. Cell cycle-dependent phosphorylation regulates the activity of pRB. This gene encodes a p	600938
Vas	RIF1		1	1	3.2	RIF1	chr2	+	151974673	152040665	NM_018151	55183	NP_060621	RAP1 interacting factor 1		608952
Vas	RPL23		1	1	3.38	RPL23	chr17	-	34263579	34259846	NM_000978	9349	NP_000969	ribosomal protein L23	Ribosomes, the organelles that catalyze protein synthesis, consist of a small 40S subunit and a large 60S subunit. Together these subunits are composed of 4 RNA species and approximately 80 structurally distinct proteins. This gene encodes a ribosomal pro	603662
Vas	RPL26		1	1	3.07	RPL26	chr17	-	8227290	8221558	NM_000987	6154	NP_000978	ribosomal protein L26	Ribosomes, the organelles that catalyze protein synthesis, consist of a small 40S subunit and a large 60S subunit. Together these subunits are composed of 4 RNA species and approximately 80 structurally distinct proteins. This gene encodes a ribosomal pro	603704
Vas	RPS26		1	1	3.08	RPS26	chr12	+	54721952	54724274	NM_001029	6231	NP_001020	ribosomal protein S26	Ribosomes, the organelles that catalyze protein synthesis, consist of a small 40S subunit and a large 60S subunit. Together these subunits are composed of 4 RNA species and approximately 80 structurally distinct proteins. This gene encodes a ribosomal pro	603701
Vas	SIPA1L2		1	1	3.1	SIPA1L2	chr1	-	230717866	230600334	NM_020808	57568	NP_065859	signal-induced proliferation-associated 1 like		611609
Vas	SPANXN1		1	1	3.2	SPANXN1	chrX	+	144136798	144145420	NM_001009614	494118	NP_001009614	SPANX-N1 protein		300664
Vas	SPCS3		1	1	3.23	SPCS3	chr4	+	177478083	177490388	NM_021928	60559	NP_068747	signal peptidase complex subunit 3
Vas	SSNA1		1	1	3.04	SSNA1	chr9	+	139202874	139204643	NM_003731	8636	NP_003722	nuclear autoantigen of 14 kDa		610882
Vas	SSX1		1	1	3.4	SSX1	chrX	+	47999740	48011823	NM_005635	6756	NP_005626	synovial sarcoma, X breakpoint 1	The product of this gene belongs to the family of highly homologous synovial sarcoma X (SSX) breakpoint proteins. These proteins may function as transcriptional repressors. They are also capable of eliciting spontaneously humoral and cellular immune respo	312820
Vas	STAG3L1		1	1	3.57	STAG3L1	chr7	+	74826382	74834926	NM_018991	54441	NP_061864	stromal antigen 3-like 1 isoform 1
Vas	STAG3L3		1	1	3.53	STAG3L3	chr7	-	72114391	72106962	NM_001013739	442578	NP_001013761	stromal antigen 3-like 3
Vas	STAU1		1	1	3.04	STAU1	chr20	-	47238311	47163282	NM_017453	6780	NP_059347	staufen isoform b	Staufen is a member of the family of double-stranded RNA (dsRNA)-binding proteins involved in the transport and/or localization of mRNAs to different subcellular compartments and/or organelles. These proteins are characterized by the presence of multiple	601716
Vas	SUMO2		1	1	3.18	SUMO2	chr17	-	70690693	70675419	NM_006937	6613	NP_008868	SMT3 suppressor of mif two 3 homolog 2 isoform a	This gene encodes a protein that is a member of the SUMO (small ubiquitin-like modifier) protein family. It functions in a manner similar to ubiquitin in that it is bound to target proteins as part of a post-translational modification system. However, unl	603042
Vas	TGM4		1	1	3.81	TGM4	chr3	+	44891101	44931092	NM_003241	7047	NP_003232	transglutaminase 4 (prostate)		600585
Vas	TMEM108		1	1	3.54	TMEM108	chr3	+	134239860	134599308	NM_023943	66000	NP_076432	transmembrane protein 108
Vas	TNFSF8		1	1	3.07	TNFSF8	chr9	-	116732591	116704944	NM_001244	944	NP_001235	tumor necrosis factor (ligand) superfamily,	The protein encoded by this gene is a cytokine that belongs to the tumor necrosis factor (TNF) ligand family. This cytokine is a ligand for TNFRSF8/CD30, which is a cell surface antigen and a marker for Hodgkin lymphoma and related hematologic malignancie	603875
Vas	TNPO3		1	1	3.45	TNPO3	chr7	-	128482434	128382183	NM_012470	23534	NP_036602	transportin 3	TNPO3 is a nuclear import receptor for serine/arginine-rich (SR) proteins, which are essential precursor-mRNA splicing factors (Kataoka et al., 1999 [PubMed 10366588]).[supplied by OMIM].	610032
Vas	TOP3A		1	1	3.02	TOP3A	chr17	-	18159046	18117959	NM_004618	7156	NP_004609	topoisomerase (DNA) III alpha	This gene encodes a DNA topoisomerase, an enzyme that controls and alters the topologic states of DNA during transcription. This enzyme catalyzes the transient breaking and rejoining of a single strand of DNA which allows the strands to pass through one a	601243
Vas	TRAF5		1	1	3.12	TRAF5	chr1	+	209566770	209614907	NM_001033910	7188	NP_001029082	TNF receptor-associated factor 5	The scaffold protein encoded by this gene is a member of the tumor necrosis factor receptor-associated factor (TRAF) protein family and contains a meprin and TRAF homology (MATH) domain, a RING-type zinc finger, and two TRAF-type zinc fingers. TRAF protei	602356
Vas	TYSND1		1	1	3.19	TYSND1	chr10	-	71576502	71567738	NM_173555	219743	NP_775826	trypsin domain containing 1 isoform a	All peroxisomal proteins are synthesized in the cytosol, and 2 distinct peroxisomal targeting signals (PTSs), the C-terminal PTS1 and N-terminal PTS2, are used for transport of these proteins into peroxisomes. Proteolytic cleavage of the N-terminal target	611017
Vas	UCN3		1	1	3.03	UCN3	chr10	+	5396975	5406169	NM_053049	114131	NP_444277	urocortin 3 preproprotein	This gene is a member of the sauvagine/corticotropin-releasing factor/urotensin I family. It is structurally related to the corticotropin-releasing factor (CRF) gene and the encoded product is an endogenous ligand for CRF type 2 receptors. In the brain it	605901
Vas	UQCRQ		1	1	3.91	UQCRQ	chr5	+	132230217	132232435	NM_014402	27089	NP_055217	ubiquinol-cytochrome c reductase, complex III	This gene encodes a ubiquinone-binding protein of low molecular mass. This protein is a small core-associated protein and a subunit of ubiquinol-cytochrome c reductase complex III, which is part of the mitochondrial respiratory chain.	612080
Vas	USP28		1	1	3.03	USP28	chr11	-	113251466	113173806	NM_020886	57646	NP_065937	ubiquitin specific protease 28	The ubiquitin-dependent protein degradation pathway is essential for proteolysis of intracellular proteins and peptides. Enzymes that remove ubiquitin from ubiquitin-conjugated peptides, like USP28, affect the fate and degradation of intracellular protein	610748
Vas	VIPR2		1	1	3.74	VIPR2	chr7	-	158630410	158513626	NM_003382	7434	NP_003373	vasoactive intestinal peptide receptor 2	Vasoactive intestinal peptide (VIP; MIM 192320) and pituitary adenylate cyclase activating polypeptide (PACAP; MIM 102980) are homologous peptides that function as neurotransmitters and neuroendocrine hormones. While the receptors for VIP and PACAP share	601970
Vas	VPS37B		1	1	3.06	VPS37B	chr12	-	121946665	121915831	NM_024667	79720	NP_078943	vacuolar protein sorting 37B		610037
Vas	WDR19		1	1	3.13	WDR19	chr4	+	38860418	38963825	NM_025132	57728	NP_079408	WD repeat domain 19	This gene encodes a member of the WD repeat protein family. WD repeats are minimally conserved regions of approximately 40 amino acids typically bracketed by gly-his and trp-asp (GH-WD), which may facilitate formation of heterotrimeric or multiprotein com	608151
Vas	YAF2		1	1	3.07	YAF2	chr12	-	40918317	40837173	NM_005748	10138	NP_005739	YY1 associated factor 2	The protein encoded by this gene interacts with YY1, a zinc finger protein involved in negative regulation of muscle-restricted genes. This gene product itself contains a single N-terminal C2-X10-C2 zinc finger, and in contrast to YY1, is up-regulated dur	607534
Vas	ZNF225		1	1	3.03	ZNF225	chr19	+	49309387	49329095	NM_013362	7768	NP_037494	zinc finger protein 225
Vas	ZNF320		1	1	3.33	ZNF320	chr19	-	58086411	58071236	NM_207333	162967	NP_997216	zinc finger protein 320	ZNF320 encodes a Kruppel-like zinc finger protein. Members of this protein family are involved in activation or repression of transcription.[supplied by OMIM].	606427
Vas	ZNF326		1	1	3.17	ZNF326	chr1	+	90233265	90266682	NM_182976	284695	NP_892021	zinc finger protein 326 isoform 1
Vas	ZNF461		1	1	3.34	ZNF461	chr19	-	41849579	41820122	NM_153257	92283	NP_694989	gonadotropin inducible transcription repressor		608640
Vas	ZNF468		1	1	3.65	ZNF468	chr19	-	58052714	58033596	NM_001008801	90333	NP_001008801	zinc finger protein ZNF468 isoform 2
Vas	ZNF512		1	1	3.12	ZNF512	chr2	+	27659396	27699467	NM_032434	84450	NP_115810	zinc finger protein 512
Vas	ZNF701		1	1	3.92	ZNF701	chr19	+	57765339	57779861	NM_018260	55762	NP_060730	zinc finger protein 701
Vas	ZNF83		1	1	3.72	ZNF83	chr19	-	57833456	57807429	NM_001105553	55769	NP_001099023	zinc finger protein 83 isoform b		194558
