# Supplementary material for: Genome-wide promoter methylation profile of human testis and epididymis: identified from cell-free seminal DNA
Source: BMC Genomics. 2013 Apr 28;14:288. doi: 10.1186/1471-2164-14-288 (PMC3653781; doi:10.1186/1471-2164-14-288)
Supplement: Additional file 2 — The Ct value of 10 validated genes in IP and Input DNA identified by MeDIP-real time quantitative PCR and the relative quantity of IP/Input in the cfsDNA of Nor and PV. [file 1471-2164-14-288-S2.xlsx]

## Sheet: Sheet1
		Table S2. The Ct value of ten validated genes in IP and input DNA identified by real-time quatitive PCR
				and the relative quantity of IP/Input in the cfsDNA of Nor and PV.
	gene	Ct(Nor)		Ct(Input)	Nor(IP/Input)	Ct(PV)		Ct(Input)	PV(IP/Input)
		Input	IP	-Ct(IP)	×100%*	Input	IP	-Ct(IP)	×100%#
	PRAME	24.09	25.19	-1.1	0.1493	27.47	24.87	2.6	1.2125
	PEG10	26.4	30	-3.6	0.0264	29.65	27.77	1.88	0.7362
	MORC1	24.46	29.98	-5.52	0.0069	27.56	27.86	-0.3	0.1625
	GML	24.69	28.28	-3.59	0.0266	27.54	26.44	1.1	0.429
	H0XA5	24.74	25.61	-0.87	0.175	27.72	25.78	1.94	0.7674
	DNMT3L	22.18	22.78	-0.6	0.211	25.01	22.52	2.49	1.124
	SNURF	23.56	25.98	-2.42	0.0598	26.75	25.17	1.58	0.5979
	MSH4	24.38	28.19	-3.81	0.0228	27.48	27.11	0.37	0.2585
	DAZ1	25.96	27.2	-1.24	0.135	28.56	26.36	2.2	0.919
	CLPB	24.96	28.01	-3.05	0.0386	27.53	25.84	1.69	0.6453
	H19	25.01	25.12	-0.11	0.593	26.91	25.79	1.12	0.4347
	GAPDH	26.41	NO CT(>40)	<-13.59	<0.0026	27.87	NO CT(>40)	<-12.13	<0.0045
		* referring to Nor(IP/Input)=2-[Ct(IP)-Ct(Input)]×8/25×100% (8/25 is dilution factor of input DNA)
		# referring to PV(IP/Input) =2-[Ct(IP)-Ct(Input)]×1/5×100% (1/5 is dilution factor of input DNA)
