# Supplementary material for: Genome-wide promoter methylation profile of human testis and epididymis: identified from cell-free seminal DNA
Source: BMC Genomics. 2013 Apr 28;14:288. doi: 10.1186/1471-2164-14-288 (PMC3653781; doi:10.1186/1471-2164-14-288)
Supplement: Additional file 4 — The Ct value of 9 validated genes identified by MethyLight analysis and the relative methylation level of target genes in the cfsDNA of Nor and PV. [file 1471-2164-14-288-S4.xlsx]

## Sheet: Sheet1
								The Ct value of 9 validated genes identified by MethyLight analysis and the relative methylation level of target gene in the cfsDNA of Nor and PV
	Sample		β-ACTIN		CHRFAM7A					USP28					NCK2					ERRFI1					FBRS					GLTPD1					HSF1					VPS16					ZNF623
			Ct		Ct	ΔCt	ΔΔCt	2-ΔΔCt		Ct	ΔCt	ΔΔCt	2-ΔΔCt		Ct	ΔCt	ΔΔCt	2-ΔΔCt		Ct	ΔCt	ΔΔCt	2-ΔΔCt		Ct	ΔCt	ΔΔCt	2-ΔΔCt		Ct	ΔCt	ΔΔCt	2-ΔΔCt		Ct	ΔCt	ΔΔCt	2－ΔΔCt		Ct	ΔCt	ΔΔCt	2-ΔΔCt		Ct	ΔCt	ΔΔCt	2-ΔΔCt
	Nor1		29.37		27.83	-1.54	0.02	0.986233		30	0.63	3.15	0.112656		32.95	3.58	3.42	0.0934281		36.07	6.7	8.34	0.0030861		28.78	-0.59	0.97	0.510506		33.06	3.69	4.98	0.0316862		27.18	-2.19	0.77	0.586417		31.81	2.44	0.71	0.61132		31.92	2.55	0.75	0.594604
	Nor2		30.86		31.29	0.43	1.99	0.251739		30.05	-0.81	1.71	0.30566		33.53	2.67	2.51	0.175556		34.89	4.03	5.67	0.0196408		30.34	-0.52	1.04	0.486327		34.71	3.85	5.14	0.02836		27.93	-2.93	0.03	0.97942		32.26	1.4	-0.33	1.25701		33.29	2.43	0.63	0.646176
	Nor3		31.17		30.71	-0.46	1.1	0.466516		29.78	-1.39	1.13	0.456916		34.44	3.27	3.11	0.115824		34.97	3.8	5.44	0.0230355		31.76	0.59	2.15	0.225313		34.48	3.31	4.6	0.0412346		28.7	-2.47	0.49	0.712025		32.42	1.25	-0.48	1.39474		33.98	2.81	1.01	0.496546
	Nor4		31.4		32.22	0.82	2.38	0.192109		31.02	-0.38	2.14	0.22688		32.96	1.56	1.4	0.378929		36	4.6	6.24	0.0132304		31.9	0.5	2.06	0.239816		34.35	2.95	4.24	0.0529216		28.85	-2.55	0.41	0.752623		33.09	1.69	-0.04	1.02811		33.38	1.98	0.18	0.882703
	PV1		32.21		34.21	2	3.56	0.0847878		34.98	2.77	5.29	0.0255594		31.66	-0.55	-0.71	1.6358		33.93	1.72	3.36	0.0973956		29.98	-2.23	-0.67	1.59107		33.94	1.73	3.02	0.123279		29.06	-3.15	-0.19	1.14076		33.28	1.07	-0.66	1.58008		33.55	1.34	-0.46	1.37554
	PV2		32.4		33.86	1.46	3.02	0.123279		38.2	5.8	8.32	0.00312918		32.87	0.47	0.31	0.806642		33.63	1.23	2.87	0.136787		31.54	-0.86	0.7	0.615572		34.63	2.23	3.52	0.0871715		28.39	-4.01	-1.05	2.07053		33.18	0.78	-0.95	1.93187		34.19	1.79	-0.01	1.00696
	PV3		31.79		34.66	2.87	4.43	0.0463914		33.44	1.65	4.17	0.0555527		33.48	1.69	0.53	0.692555		34.12	2.33	3.97	0.0638133		29	-2.79	-1.23	2.34567		33.09	1.3	2.59	0.166086		28.15	-3.64	-0.68	1.60214		32.65	0.86	-0.87	1.82766		33.82	2.03	0.23	0.852635
	PV4		32.28		34.43	2.15	3.71	0.076415		37.29	5.01	7.53	0.00541058		33.85	1.57	1.41	0.376312		34.83	2.55	4.19	0.0547879		29.41	-2.87	-1.31	2.47942		34.26	1.98	3.27	0.103665		29.48	-2.8	0.16	0.895025		32.66	0.38	-1.35	2.54912		33.65	1.37	-0.43	1.34723
	FML DNA		24.18		22.62	-1.56	0	1		21.66	-2.52	0	1		24.34	0.16	0	1		22.54	-1.64	0	1		22.62	-1.56	0	1		22.89	-1.29	0	1		21.22	-2.96	0	1		25.91	1.73	0	1		25.98	1.8	0	1
	UML DNA		23.78		29.06	5.28	6.84	0.00872881		28.92	5.14	7.66	0.00494436		32.88	9.1	8.94	0.00203607		32.44	8.66	10.3	0.000793215		30.58	6.8	8.36	0.00304361		32.87	9.09	10.38	0.000750427		28.21	4.43	7.39	0.00596195		32.86	9.08	7.35	0.00612956		31	7.22	5.42	0.023357
	FML DNA denotes the full methylated leukocyte DNA, UML DNA represents the unmethylated leukocyte DNA.
