# Supplementary material for: Genome-wide promoter methylation profile of human testis and epididymis: identified from cell-free seminal DNA
Source: BMC Genomics. 2013 Apr 28;14:288. doi: 10.1186/1471-2164-14-288 (PMC3653781; doi:10.1186/1471-2164-14-288)
Supplement: Additional file 7 — Primers used for MeDIP-real time quantitative PCR. [file 1471-2164-14-288-S7.xlsx]

## Sheet: Sheet1
			Primers used for MeDIP-real time quantitative PCR.
	Gene Name	Gene Loci	Primer sequence(5′-3′)		Length	Annealing
			Forward	Reverse	(bp)	temp.(℃)
	PRAME	22q11.22	CACTTACAGCTCATGCGTTCC	CTTTGTGATCCGCCCACC	218	58
	PEG10	7q21	AAAATGGATGTGGGTGACTCTAT	CCATTACCTCGCATTCATAGTCA	211	58
	MORC1	3q13	TGCCCATACATGAAACGAATG	GACTTAAGGGTCCAAGATTACAGAG	159	58
	GML	8q24.3	CTCCCTTGATTCCTTTGCAG	TCACAGCCTTGGTTGTATTTATG	200	58
	HOXA5	7p15.2	TCTCCGCTTTAGGACTGATGTT	TATCCCCAACAAGGTGGATTAA	189	58
	DNMT3L	21q22.3	AACCACAGACTGGGAGAAAATA	AGGAGGCTGAAACAGGAGAAT	239	58
	SNURF	15q12	TTTTCGGGACATGCAGTACA	CAGCCTGGGTAACAGAGTGAG	136	58
	MSH4	1p31	AGATTTCACCTCGTTGCCC	TACCGTTAGCCAGGTATTATTCA	244	58
	DAZ1	Yq11.223	GGGACACTCCTCCCTCGTT	CCTGGCTATGTTGTGGACTGCTT	212	58
	CLPB	11q13.4	CCCTCGTCACCTCTCCCAT	CGGATAACTGCTGTCCCTGA	165	58
	H19	11p15.5	ATCCCCAGCCTTTTACTGAACT	CCGAGCCATCGAACATCCTA	288	58
	GAPDH	12p13	CCACAGTCCAGTCCTGGGAACC	GAGCTACGTGCGCCCGTAAAA	183	58
