# Supplementary material for: Genome-wide promoter methylation profile of human testis and epididymis: identified from cell-free seminal DNA
Source: BMC Genomics. 2013 Apr 28;14:288. doi: 10.1186/1471-2164-14-288 (PMC3653781; doi:10.1186/1471-2164-14-288)
Supplement: Additional file 8 — Primers and probes used for MethyLight analysis. [file 1471-2164-14-288-S8.xlsx]

## Sheet: Sheet1
			Primers and probes used for MethyLight analysis
	Gene Name	Gene Loci	Primer and probe sequence(5′-3′)			Length	Annealing
			Forward	Reverse	Probe	(bp)	temp.(℃)
	β-ACTIN	7p22	TGGTGATGGAGGAGGTTTAGTAAGT	AACCAATAAAACCTACTCCTCCCTTAA	FAM-ACCACCACCCAACACACAATAACAAACACA-TAMRA	132	60
	CHRFAM7A	15q13.1	TGGGATTATAGGCGTGAGTTACG	TACCCGCGCTACCGACTAC	FAM-TCTTAACCCAACACCTTTCTACCCGACCGA-TAMRA	192	60
	USP28	11q23	CGGATATTGGTAGCGCGGTTCG	GCACGCCCGACTAACCAAACG	FAM-ACGTAATCCCGACCCCGCCTATCGCTATT-TAMRA	105	60
	NCK2	2q12	CGTTTCGTAGTTTCGCGTTATTTCG	ACCGACCCAAACCCGAACG	FAM-CGAAAACCCGAAACCCACCTAAAACGCCC-TAMRA	123	60
	ERRFI1	1p36	GCGGTCGCGGTTAGTTCG	AAAACGATACCGTAACCGAAACG	FAM-CGCCGAACCCACCGTAACGTATCGCG-TAMRA	111	60
	FBRS	16p11.2	CGTAGTTATAAACGCGGAGAAGCG	CGACCCGAAATAACCCGAACGAC	FAM-ACCTACGCCTACGCCGACCGCACTA-TAMRA	167	60
	GLTPD1	1p36.33	TTCGGGGTTCGCGTTTTCG	ACGACTCCGAACGAACTAAACG	FAM-CCCGCTCCCTCCCGTTTCTCGTAAA-TAMRA	171	60
	HSF1	8q24.3	TCGATAGAGGAGTTGTATTTACGTTTAAG	TAACCGCGCTAAAACGAATAAACC	FAM-TCACCTAAACGCCCGCGCCCAATAAATC-TAMRA	93	60
	VPS16	20p13	GAGGTGACGGTAGTAGAGTTATGG	CGAACGAATACGCGCATACG	FAM-CGACGACGAACACGTAACGAAACGCA-TAMRA	171	60
	ZNF623	8q24.3	GTAGTTTGGGCGATAGAGCG	CGAAAACTCGAATCTAAAACTCG	FAM-CGAAATCCGACCGCAACCCAAAACC-TAMRA	213	60
	MCM10	10p13	GCGTTTAATGACGTAAATTAATTCG	AACGCACGCGACTATAAAAC	FAM-CTAACTACGCCAACGAATCCCGACCCT-TAMRA	93	60
